# Supplementary material for: A new polymorph of 2,6-bis­(trifluoro­meth­yl)benzoic acid
Source: Acta Crystallogr Sect E Struct Rep Online. 2011 Apr 7;67(Pt 5):o1054. doi: 10.1107/S1600536811011731 (PMC3089103; doi:10.1107/S1600536811011731)
Supplement: Supplementary file 1 [file e-67-o1054-sup1.cif]

##############################################################################
#                                                                            #
# This CIF contains the data in a paper accepted for publication in          #
# Acta Crystallographica Section E. It conforms to the requirements of       #
# Notes for Authors for Acta Crystallographica Section E, and has been       #
# peer reviewed under the auspices of the IUCr Commission on Journals.       #
#                                                                            #
# Full details of the Crystallographic Information File format               #
# are given in the paper "The Crystallographic Information File (CIF):       #
# a New Standard Archive File for Crystallography" by S. R. Hall, F. H.      #
# Allen and I. D. Brown [Acta Cryst. (1991), A47, 655-685].                  #
#                                                                            #
# The current version of the core CIF dictionary is obtainable from          #
# ftp://ftp.iucr.org/pub/cif_core.dic.                                       #
#                                                                            #
# Software is freely available for graphical display of the structure(s)     #
# in this CIF. For information consult the CIF software page                 #
# http://www.iucr.org/resources/cif/software.                                #
#                                                                            #
# This file may be used for bona fide research purposes within the           #
# scientific community so long as proper attribution is given to the journal # 
# article from which it was obtained.                                        #
#                                                                            #
##############################################################################
data_I
_audit_creation_method     SHELXL-97
_chemical_name_systematic
;
2,6-Bis(trifluoromethyl)benzoic acid
;
_chemical_name_common     '2,6-bis(trifluoromethyl)benzoic acid'
_chemical_formula_moiety     'C9 H4 F6 O2'
_chemical_formula_sum     'C9 H4 F6 O2'
_chemical_formula_iupac     'C9 H4 F6 O2'
_chemical_formula_weight     258.12
_chemical_melting_point     ?
_symmetry_cell_setting     triclinic
_symmetry_space_group_name_H-M     'P -1'
_symmetry_space_group_name_Hall     '-P 1 '
loop_
    _symmetry_equiv_pos_as_xyz
    'x, y, z'
    '-x, -y, -z'
_cell_length_a     10.312(2)
_cell_length_b     11.243(2)
_cell_length_c     21.283(4)
_cell_angle_alpha     79.565(3)
_cell_angle_beta     88.961(3)
_cell_angle_gamma     85.125(3)
_cell_volume     2418.0(9)
_cell_formula_units_Z     10
_cell_measurement_reflns_used     4371
_cell_measurement_theta_min     2.21
_cell_measurement_theta_max     27.38
_cell_measurement_temperature     100(2)
_exptl_crystal_description     block
_exptl_crystal_colour     colourless
_exptl_crystal_size_max     0.14
_exptl_crystal_size_mid     0.11
_exptl_crystal_size_min     0.11
_exptl_crystal_density_diffrn     1.773
_exptl_crystal_density_meas     ?
_exptl_crystal_density_method     'not measured'
_exptl_crystal_F_000     1280
_exptl_absorpt_coefficient_mu     0.199
_exptl_absorpt_correction_type     multi-scan
_exptl_absorpt_process_details     '(SADABS; Bruker, 2010)'
_exptl_absorpt_correction_T_min     0.9733
_exptl_absorpt_correction_T_max     0.9795
_exptl_special_details
;
;
_diffrn_ambient_temperature     100(2)
_diffrn_radiation_type     MoK\a
_diffrn_radiation_wavelength     0.71073
_diffrn_radiation_source     'fine-focus sealed tube'
_diffrn_radiation_monochromator     graphite
_diffrn_measurement_device_type     'Bruker APEXII CCD'
_diffrn_measurement_method     '\f and \w scans'
_diffrn_detector_area_resol_mean     ?
_diffrn_reflns_number     16341
_diffrn_reflns_av_R_equivalents     0.0458
_diffrn_reflns_av_sigmaI/netI     0.0794
_diffrn_reflns_theta_min     1.85
_diffrn_reflns_theta_max     25.00
_diffrn_reflns_theta_full     25.00
_diffrn_measured_fraction_theta_max     0.980
_diffrn_measured_fraction_theta_full     0.980
_diffrn_reflns_limit_h_min     -11
_diffrn_reflns_limit_h_max     12
_diffrn_reflns_limit_k_min     -13
_diffrn_reflns_limit_k_max     13
_diffrn_reflns_limit_l_min     -25
_diffrn_reflns_limit_l_max     25
_refine_special_details
;
Refinement of <i>F</i>^2^ against ALL reflections. The weighted <i>R</i>-factor
<i>wR</i> and goodness of fit <i>S</i> are based on <i>F</i>^2^, conventional
<i>R</i>-factors <i>R</i> are based on <i>F</i>, with <i>F</i> set to zero for
negative <i>F</i>^2^. The threshold expression of <i>F</i>^2^ >
\s(<i>F</i>^2^) is used only for calculating <i>R</i>-factors(gt) <i>etc</i>.
and is not relevant to the choice of reflections for refinement.
<i>R</i>-factors based on <i>F</i>^2^ are statistically about twice as large
as those based on <i>F</i>, and <i>R</i>- factors based on ALL data will be
even larger.
;
_reflns_number_total     8352
_reflns_number_gt     5092
_reflns_threshold_expression     >2sigma(I)
_refine_ls_structure_factor_coef     Fsqd
_refine_ls_matrix_type     full
_refine_ls_R_factor_all     0.0954
_refine_ls_R_factor_gt     0.0482
_refine_ls_wR_factor_gt     0.1171
_refine_ls_wR_factor_ref     0.1511
_refine_ls_goodness_of_fit_ref     0.852
_refine_ls_restrained_S_all     0.851
_refine_ls_number_reflns     8352
_refine_ls_number_parameters     771
_refine_ls_number_restraints     6
_refine_ls_hydrogen_treatment     constr
_refine_ls_weighting_scheme     calc
_refine_ls_weighting_details
         'calc w=1/[\s^2^(Fo^2^)+(0.0887P)^2^+1.2723P] where P=(Fo^2^+2Fc^2^)/3'
_atom_sites_solution_hydrogens     geom
_atom_sites_solution_primary     direct
_atom_sites_solution_secondary     difmap
_refine_ls_shift/su_max     0.001
_refine_ls_shift/su_mean     0.000
_refine_diff_density_max     0.279
_refine_diff_density_min     -0.293
_refine_ls_extinction_method     none
_refine_ls_extinction_coef     ?
loop_
    _atom_type_symbol
    _atom_type_description
    _atom_type_scat_dispersion_real
    _atom_type_scat_dispersion_imag
    _atom_type_scat_source
    'C' 'C' 0.0033 0.0016
                         'International Tables Vol C Tables 4.2.6.8 and 6.1.1.4'
    'H' 'H' 0.0000 0.0000
                         'International Tables Vol C Tables 4.2.6.8 and 6.1.1.4'
    'O' 'O' 0.0106 0.0060
                         'International Tables Vol C Tables 4.2.6.8 and 6.1.1.4'
    'F' 'F' 0.0171 0.0103
                         'International Tables Vol C Tables 4.2.6.8 and 6.1.1.4'
_computing_data_collection     'APEX2 (Bruker, 2010)'
_computing_cell_refinement     'SAINT (Bruker, 2010)'
_computing_data_reduction     'SAINT  (Bruker, 2010)'
_computing_structure_solution     'SHELXS97 (Sheldrick, 2008)'
_computing_structure_refinement     'SHELXL97 (Sheldrick, 2008)'
_computing_molecular_graphics
;
<i>ORTEP-3 for Windows</i> (Farrugia, 1997) and <i>Mercury</i>
(Macrae <i>et al.</i>, 2006)
;
_computing_publication_material     'SHELXTL (Sheldrick, 2008)'
loop_
    _atom_site_type_symbol
    _atom_site_label
    _atom_site_fract_x
    _atom_site_fract_y
    _atom_site_fract_z
    _atom_site_U_iso_or_equiv
    _atom_site_adp_type
    _atom_site_calc_flag
    _atom_site_refinement_flags
    _atom_site_occupancy
    _atom_site_symmetry_multiplicity
    _atom_site_disorder_assembly
    _atom_site_disorder_group
    F F1 0.2018(2) 0.7426(2) -0.03174(10) 0.0326(5) Uani d . 1 1 . .
    C C1 0.1804(4) 0.6502(3) 0.08995(16) 0.0210(8) Uani d . 1 1 . .
    O O1 0.5747(2) 0.5485(2) 0.55641(12) 0.0268(6) Uani d . 1 1 . .
    F F2 0.0386(2) 0.7786(2) -0.09609(10) 0.0391(6) Uani d . 1 1 . .
    C C2 0.0469(3) 0.6267(3) 0.06966(16) 0.0184(8) Uani d . 1 1 . .
    O O2 0.6703(2) 0.4971(2) 0.46844(12) 0.0286(6) Uani d . 1 1 . .
    H H2 0.5936 0.4894 0.4581 0.043 Uiso calc R 1 1 . .
    F F3 0.0525(2) 0.88431(19) -0.02227(11) 0.0412(6) Uani d . 1 1 . .
    C C3 -0.0026(3) 0.6834(3) 0.00950(17) 0.0207(8) Uani d . 1 1 . .
    O O3 0.8142(2) 0.2255(2) 0.30586(12) 0.0256(6) Uani d . 1 1 . .
    C C4 -0.1242(4) 0.6592(3) -0.00972(17) 0.0224(8) Uani d . 1 1 . .
    H H4 -0.1558 0.6956 -0.0510 0.027 Uiso calc R 1 1 . .
    O O4 0.7566(2) 0.0674(2) 0.26430(12) 0.0263(6) Uani d . 1 1 . .
    H H4A 0.8359 0.0441 0.2695 0.039 Uiso calc R 1 1 . .
    C C5 -0.1996(4) 0.5822(3) 0.03096(17) 0.0227(8) Uani d . 1 1 . .
    H H5 -0.2831 0.5665 0.0179 0.027 Uiso calc R 1 1 . .
    O O5 0.5766(2) 0.2035(2) 0.86826(13) 0.0313(6) Uani d . 1 1 . .
    C C6 -0.1525(4) 0.5288(3) 0.09046(17) 0.0234(9) Uani d . 1 1 . .
    H H6 -0.2049 0.4770 0.1185 0.028 Uiso calc R 1 1 . .
    O O6 0.4856(2) 0.3878(2) 0.87912(12) 0.0264(6) Uani d . 1 1 . .
    H H6A 0.5603 0.3966 0.8917 0.040 Uiso calc R 1 1 . .
    C C7 -0.0301(3) 0.5491(3) 0.11012(16) 0.0186(8) Uani d . 1 1 . .
    F F7 0.3484(2) 0.50617(18) 0.75965(11) 0.0366(6) Uani d . 1 1 . .
    O O7 0.1849(2) 0.7599(2) 0.10138(12) 0.0250(6) Uani d . 1 1 . .
    H H7 0.2624 0.7721 0.1080 0.037 Uiso calc R 1 1 . .
    C C8 0.0199(4) 0.4852(3) 0.17366(17) 0.0231(6) Uani d U 1 1 . .
    F F8 0.4944(2) 0.3692(2) 0.74177(11) 0.0434(6) Uani d . 1 1 . .
    O O8 0.2712(2) 0.5717(2) 0.09473(11) 0.0241(6) Uani d . 1 1 . .
    C C9 0.0723(4) 0.7717(3) -0.03502(17) 0.0269(9) Uani d . 1 1 . .
    F F9 0.3243(3) 0.4099(2) 0.68321(11) 0.0577(8) Uani d . 1 1 . .
    O O9 0.0663(2) 0.1576(2) 0.31237(12) 0.0244(6) Uani d . 1 1 . .
    H H9 -0.0132 0.1803 0.3076 0.037 Uiso calc R 1 1 . .
    F F10 0.4166(2) 0.00770(19) 0.94653(11) 0.0433(7) Uani d . 1 1 . .
    C C10 0.4828(4) 0.2792(3) 0.86606(17) 0.0233(8) Uani d . 1 1 . .
    O O10 0.0096(2) -0.0017(2) 0.27140(12) 0.0266(6) Uani d . 1 1 . .
    F F11 0.4018(2) 0.17788(18) 0.98037(10) 0.0309(5) Uani d . 1 1 . .
    C C11 0.3507(3) 0.2508(3) 0.84751(16) 0.0199(8) Uani d . 1 1 . .
    F F12 0.2413(2) 0.0653(2) 0.99315(10) 0.0424(6) Uani d . 1 1 . .
    C C12 0.2800(4) 0.1666(3) 0.88805(16) 0.0218(8) Uani d . 1 1 . .
    C C13 0.1607(4) 0.1366(3) 0.87036(17) 0.0252(9) Uani d . 1 1 . .
    H H13 0.1138 0.0803 0.8987 0.030 Uiso calc R 1 1 . .
    F F13 0.0824(2) -0.0491(2) 0.41419(10) 0.0353(6) Uani d . 1 1 . .
    C C14 0.1091(4) 0.1894(3) 0.81057(17) 0.0224(8) Uani d . 1 1 . .
    H H14 0.0270 0.1691 0.7980 0.027 Uiso calc R 1 1 . .
    F F14 0.2542(2) -0.1135(2) 0.46976(10) 0.0400(6) Uani d . 1 1 . .
    C C15 0.1785(4) 0.2714(3) 0.76988(17) 0.0234(8) Uani d . 1 1 . .
    H H15 0.1441 0.3064 0.7290 0.028 Uiso calc R 1 1 . .
    F F15 0.2106(2) 0.07786(19) 0.43794(10) 0.0370(6) Uani d . 1 1 . .
    C C16 0.2977(4) 0.3034(3) 0.78793(16) 0.0217(8) Uani d . 1 1 . .
    F F16 0.1837(2) -0.03585(18) 0.15962(9) 0.0278(5) Uani d . 1 1 . .
    C C17 0.3656(4) 0.3974(4) 0.74290(18) 0.0299(9) Uani d . 1 1 . .
    F F17 0.1763(2) 0.14663(17) 0.17769(9) 0.0273(5) Uani d . 1 1 . .
    C C18 0.3351(4) 0.1034(3) 0.95232(18) 0.0278(9) Uani d . 1 1 . .
    F F18 0.3479(2) 0.07010(19) 0.13671(9) 0.0310(5) Uani d . 1 1 . .
    C C19 0.0905(4) 0.0543(3) 0.29297(16) 0.0211(8) Uani d . 1 1 . .
    F F19 0.6650(2) 0.7594(2) 0.45210(10) 0.0356(6) Uani d . 1 1 . .
    C C20 0.2308(3) 0.0048(3) 0.30006(16) 0.0192(8) Uani d . 1 1 . .
    F F20 0.8213(2) 0.6977(2) 0.39510(9) 0.0365(6) Uani d . 1 1 . .
    C C21 0.3090(3) -0.0021(3) 0.24565(16) 0.0195(8) Uani d . 1 1 . .
    F F21 0.8352(2) 0.85782(18) 0.43459(10) 0.0361(6) Uani d . 1 1 . .
    C C22 0.4375(4) -0.0487(3) 0.25249(18) 0.0223(8) Uani d . 1 1 . .
    H H22 0.4903 -0.0511 0.2156 0.027 Uiso calc R 1 1 . .
    F F22 0.9052(2) 0.3168(2) 0.66535(12) 0.0454(7) Uani d . 1 1 . .
    C C23 0.4900(4) -0.0917(3) 0.31231(18) 0.0255(9) Uani d . 1 1 . .
    H H23 0.5779 -0.1248 0.3164 0.031 Uiso calc R 1 1 . .
    F F23 0.7250(2) 0.4195(2) 0.67639(11) 0.0417(6) Uani d . 1 1 . .
    C C24 0.4143(4) -0.0866(3) 0.36632(18) 0.0261(9) Uani d . 1 1 . .
    H H24 0.4503 -0.1167 0.4075 0.031 Uiso calc R 1 1 . .
    F F24 0.7544(2) 0.32825(19) 0.59631(11) 0.0419(6) Uani d . 1 1 . .
    C C25 0.2858(3) -0.0376(3) 0.36039(16) 0.0202(8) Uani d . 1 1 . .
    F F25 0.6092(2) 0.14615(19) 0.14326(10) 0.0337(5) Uani d . 1 1 . .
    C C26 0.2081(4) -0.0306(3) 0.42061(18) 0.0273(9) Uani d . 1 1 . .
    F F26 0.7286(2) 0.28146(19) 0.16435(10) 0.0320(5) Uani d . 1 1 . .
    C C27 0.2537(4) 0.0439(3) 0.18000(17) 0.0228(8) Uani d . 1 1 . .
    F F27 0.6488(2) 0.26378(18) 0.41950(9) 0.0277(5) Uani d . 1 1 . .
    C C28 0.6694(4) 0.5377(3) 0.52244(17) 0.0237(8) Uani d . 1 1 . .
    F F28 0.4893(2) 0.1538(2) 0.44626(9) 0.0325(5) Uani d . 1 1 . .
    C C29 0.8011(3) 0.5702(3) 0.54062(16) 0.0198(8) Uani d . 1 1 . .
    F F29 0.6595(2) 0.07953(17) 0.40289(9) 0.0281(5) Uani d . 1 1 . .
    C C30 0.8664(4) 0.5031(3) 0.59459(17) 0.0226(8) Uani d . 1 1 . .
    F F30 0.5517(2) 0.3352(2) 0.11093(10) 0.0409(6) Uani d . 1 1 . .
    C C31 0.9828(4) 0.5382(3) 0.61349(17) 0.0259(9) Uani d . 1 1 . .
    H H31 1.0254 0.4930 0.6505 0.031 Uiso calc R 1 1 . .
    C C32 1.0379(4) 0.6378(3) 0.57941(18) 0.0255(9) Uani d . 1 1 . .
    H H32 1.1180 0.6610 0.5927 0.031 Uiso calc R 1 1 . .
    C C33 0.9757(4) 0.7032(3) 0.52601(17) 0.0238(9) Uani d . 1 1 . .
    H H33 1.0136 0.7716 0.5023 0.029 Uiso calc R 1 1 . .
    C C34 0.8579(4) 0.6706(3) 0.50624(16) 0.0210(8) Uani d . 1 1 . .
    C C35 0.7957(4) 0.7459(3) 0.44775(17) 0.0245(9) Uani d . 1 1 . .
    C C36 0.8120(4) 0.3929(3) 0.63253(18) 0.0287(9) Uani d . 1 1 . .
    C C37 0.7321(4) 0.1698(3) 0.28488(16) 0.0205(8) Uani d . 1 1 . .
    C C38 0.5913(3) 0.2176(3) 0.28029(16) 0.0189(8) Uani d . 1 1 . .
    C C39 0.5192(4) 0.2240(3) 0.33629(16) 0.0197(8) Uani d . 1 1 . .
    C C40 0.3908(4) 0.2727(3) 0.33246(17) 0.0226(8) Uani d . 1 1 . .
    H H40 0.3421 0.2763 0.3705 0.027 Uiso calc R 1 1 . .
    C C41 0.3330(4) 0.3163(3) 0.27363(17) 0.0238(8) Uani d . 1 1 . .
    H H41 0.2454 0.3504 0.2715 0.029 Uiso calc R 1 1 . .
    C C42 0.4026(4) 0.3101(3) 0.21823(17) 0.0244(9) Uani d . 1 1 . .
    H H42 0.3626 0.3394 0.1779 0.029 Uiso calc R 1 1 . .
    C C43 0.5319(4) 0.2609(3) 0.22122(16) 0.0216(8) Uani d . 1 1 . .
    C C44 0.6044(4) 0.2552(3) 0.16000(17) 0.0254(9) Uani d . 1 1 . .
    C C45 0.5793(4) 0.1803(3) 0.40084(17) 0.0237(8) Uani d . 1 1 . .
    F F4 0.1004(2) 0.38607(18) 0.16895(10) 0.0319(5) Uani d U 1 1 . .
    F F5 -0.0752(2) 0.4452(2) 0.21359(10) 0.0356(5) Uani d U 1 1 . .
    F F6 0.0871(2) 0.55444(18) 0.20437(9) 0.0289(5) Uani d U 1 1 . .
loop_
    _atom_site_aniso_label
    _atom_site_aniso_U_11
    _atom_site_aniso_U_22
    _atom_site_aniso_U_33
    _atom_site_aniso_U_12
    _atom_site_aniso_U_13
    _atom_site_aniso_U_23
    F1 0.0198(13) 0.0469(14) 0.0305(12) -0.0067(10) 0.0055(10) -0.0040(10)
    C1 0.020(2) 0.0212(18) 0.0229(19) -0.0016(16) 0.0007(16) -0.0061(15)
    O1 0.0138(14) 0.0371(15) 0.0322(14) -0.0036(11) 0.0023(12) -0.0127(12)
    F2 0.0322(14) 0.0588(15) 0.0219(11) -0.0052(12) -0.0015(10) 0.0054(11)
    C2 0.0151(19) 0.0191(17) 0.0228(18) -0.0004(14) 0.0000(15) -0.0084(15)
    O2 0.0157(14) 0.0436(16) 0.0324(15) -0.0070(13) 0.0011(12) -0.0205(13)
    F3 0.0440(15) 0.0242(11) 0.0533(15) -0.0063(10) 0.0131(12) -0.0006(11)
    C3 0.014(2) 0.0228(18) 0.0271(19) -0.0001(15) 0.0019(16) -0.0098(16)
    O3 0.0168(14) 0.0280(13) 0.0340(15) -0.0026(11) -0.0016(12) -0.0103(12)
    C4 0.021(2) 0.0225(18) 0.0248(19) 0.0048(16) -0.0030(16) -0.0092(16)
    O4 0.0139(14) 0.0247(13) 0.0415(15) 0.0025(11) -0.0002(13) -0.0113(12)
    C5 0.016(2) 0.0237(18) 0.031(2) -0.0006(15) -0.0031(17) -0.0123(17)
    O5 0.0164(14) 0.0317(14) 0.0505(17) 0.0031(12) -0.0024(13) -0.0217(13)
    C6 0.019(2) 0.0204(18) 0.031(2) -0.0014(15) 0.0047(17) -0.0053(16)
    O6 0.0175(15) 0.0262(13) 0.0395(15) -0.0010(11) -0.0075(13) -0.0158(12)
    C7 0.014(2) 0.0190(17) 0.0235(18) 0.0012(15) 0.0011(15) -0.0081(15)
    F7 0.0372(14) 0.0255(11) 0.0470(14) -0.0088(10) 0.0025(12) -0.0033(11)
    O7 0.0173(14) 0.0251(13) 0.0356(15) -0.0029(11) -0.0036(12) -0.0128(12)
    C8 0.0206(19) 0.0219(16) 0.0268(19) -0.0002(10) -0.0001(13) -0.0054(14)
    F8 0.0318(15) 0.0483(14) 0.0512(15) -0.0117(11) 0.0169(12) -0.0099(12)
    O8 0.0149(14) 0.0250(13) 0.0333(14) 0.0007(11) -0.0050(11) -0.0085(11)
    C9 0.023(2) 0.031(2) 0.027(2) -0.0001(17) 0.0004(17) -0.0053(17)
    F9 0.080(2) 0.0733(18) 0.0228(13) -0.0463(16) -0.0016(13) 0.0012(12)
    O9 0.0163(14) 0.0250(13) 0.0331(14) 0.0021(11) 0.0002(12) -0.0104(11)
    F10 0.0571(17) 0.0273(12) 0.0453(14) 0.0187(12) -0.0244(13) -0.0143(11)
    C10 0.018(2) 0.0258(19) 0.030(2) -0.0022(16) -0.0014(17) -0.0157(17)
    O10 0.0163(14) 0.0281(13) 0.0383(15) -0.0014(11) -0.0046(12) -0.0135(12)
    F11 0.0327(14) 0.0293(11) 0.0320(12) 0.0006(10) -0.0128(10) -0.0097(10)
    C11 0.017(2) 0.0196(17) 0.0255(19) -0.0017(15) 0.0004(16) -0.0102(15)
    F12 0.0482(16) 0.0463(14) 0.0290(12) -0.0138(12) -0.0048(12) 0.0080(11)
    C12 0.023(2) 0.0177(17) 0.0257(19) 0.0045(15) -0.0020(17) -0.0081(15)
    C13 0.025(2) 0.0226(19) 0.029(2) -0.0043(16) 0.0023(18) -0.0062(16)
    F13 0.0236(13) 0.0486(14) 0.0326(12) -0.0120(11) 0.0047(10) -0.0004(11)
    C14 0.017(2) 0.0238(18) 0.029(2) -0.0055(15) -0.0042(16) -0.0088(16)
    F14 0.0439(15) 0.0475(14) 0.0246(12) -0.0004(12) -0.0034(11) 0.0023(11)
    C15 0.025(2) 0.0231(18) 0.0233(19) -0.0012(16) -0.0055(17) -0.0084(16)
    F15 0.0412(15) 0.0362(13) 0.0377(13) -0.0073(11) 0.0100(11) -0.0167(11)
    C16 0.019(2) 0.0232(18) 0.0255(19) -0.0037(15) 0.0017(16) -0.0099(16)
    F16 0.0269(13) 0.0299(11) 0.0304(11) -0.0039(10) -0.0054(10) -0.0142(10)
    C17 0.029(2) 0.033(2) 0.030(2) -0.0056(18) -0.0006(18) -0.0095(18)
    F17 0.0308(13) 0.0216(11) 0.0284(11) 0.0073(9) -0.0059(10) -0.0055(9)
    C18 0.028(2) 0.0235(19) 0.033(2) 0.0009(17) -0.0071(19) -0.0080(17)
    F18 0.0270(13) 0.0392(12) 0.0258(11) -0.0035(10) 0.0032(10) -0.0035(10)
    C19 0.019(2) 0.0226(18) 0.0232(19) -0.0017(16) 0.0003(16) -0.0074(16)
    F19 0.0186(12) 0.0465(14) 0.0371(13) 0.0052(10) -0.0028(10) 0.0008(11)
    C20 0.019(2) 0.0149(16) 0.0247(19) -0.0022(14) -0.0017(16) -0.0056(15)
    F20 0.0402(15) 0.0470(14) 0.0243(12) -0.0007(11) 0.0013(10) -0.0129(11)
    C21 0.018(2) 0.0140(16) 0.0257(19) 0.0011(15) -0.0031(16) -0.0038(15)
    F21 0.0414(15) 0.0264(11) 0.0381(13) -0.0028(10) -0.0032(11) 0.0008(10)
    C22 0.019(2) 0.0167(17) 0.034(2) -0.0030(15) 0.0003(17) -0.0099(16)
    F22 0.0348(15) 0.0353(13) 0.0569(16) 0.0032(11) -0.0033(13) 0.0139(12)
    C23 0.016(2) 0.0206(18) 0.039(2) 0.0039(15) -0.0028(18) -0.0049(17)
    F23 0.0372(15) 0.0417(13) 0.0444(14) -0.0084(11) 0.0167(12) -0.0025(11)
    C24 0.028(2) 0.0179(18) 0.032(2) -0.0003(16) -0.0050(18) -0.0028(16)
    F24 0.0456(16) 0.0279(12) 0.0536(15) -0.0161(11) -0.0043(13) -0.0044(11)
    C25 0.020(2) 0.0166(17) 0.0254(19) -0.0055(15) 0.0000(16) -0.0054(15)
    F25 0.0370(14) 0.0351(12) 0.0335(12) -0.0105(10) 0.0078(11) -0.0152(10)
    C26 0.026(2) 0.029(2) 0.027(2) -0.0062(17) -0.0065(18) 0.0004(17)
    F26 0.0302(14) 0.0381(12) 0.0314(12) -0.0174(10) 0.0097(10) -0.0101(10)
    C27 0.021(2) 0.0201(18) 0.029(2) -0.0013(16) 0.0031(17) -0.0084(16)
    F27 0.0247(12) 0.0306(11) 0.0311(11) -0.0046(10) -0.0071(10) -0.0123(10)
    C28 0.019(2) 0.0261(19) 0.027(2) -0.0002(16) 0.0002(17) -0.0076(17)
    F28 0.0272(13) 0.0429(13) 0.0253(11) -0.0023(10) 0.0032(10) -0.0008(10)
    C29 0.0131(19) 0.0220(18) 0.0270(19) 0.0010(15) 0.0011(16) -0.0126(16)
    F29 0.0290(13) 0.0250(11) 0.0289(11) 0.0071(10) -0.0052(10) -0.0048(9)
    C30 0.019(2) 0.0233(18) 0.027(2) -0.0003(16) 0.0009(17) -0.0093(16)
    F30 0.0473(16) 0.0472(14) 0.0243(12) 0.0005(12) 0.0010(11) 0.0015(11)
    C31 0.023(2) 0.0263(19) 0.029(2) 0.0050(17) -0.0053(17) -0.0077(17)
    C32 0.018(2) 0.0262(19) 0.035(2) -0.0029(16) -0.0033(17) -0.0102(17)
    C33 0.019(2) 0.0214(18) 0.033(2) -0.0039(16) 0.0060(17) -0.0087(17)
    C34 0.021(2) 0.0201(18) 0.0233(19) -0.0019(15) 0.0034(16) -0.0076(15)
    C35 0.021(2) 0.029(2) 0.025(2) -0.0047(16) 0.0023(17) -0.0075(17)
    C36 0.023(2) 0.028(2) 0.033(2) -0.0025(18) -0.0043(19) -0.0012(18)
    C37 0.019(2) 0.0220(18) 0.0214(18) -0.0027(16) 0.0034(16) -0.0051(16)
    C38 0.0130(19) 0.0169(17) 0.0275(19) -0.0016(14) -0.0010(16) -0.0059(15)
    C39 0.022(2) 0.0152(17) 0.0226(18) -0.0023(15) -0.0023(16) -0.0045(15)
    C40 0.019(2) 0.0215(18) 0.029(2) -0.0015(15) 0.0029(17) -0.0084(16)
    C41 0.017(2) 0.0233(19) 0.031(2) -0.0004(16) -0.0049(17) -0.0068(16)
    C42 0.026(2) 0.0194(18) 0.027(2) -0.0025(16) -0.0070(17) -0.0023(16)
    C43 0.022(2) 0.0209(18) 0.0232(19) -0.0049(16) 0.0019(16) -0.0050(15)
    C44 0.026(2) 0.025(2) 0.026(2) -0.0067(17) 0.0010(17) -0.0023(17)
    C45 0.018(2) 0.0278(19) 0.027(2) 0.0003(16) 0.0031(17) -0.0093(17)
    F4 0.0323(13) 0.0240(10) 0.0372(12) 0.0096(9) -0.0095(10) -0.0040(9)
    F5 0.0306(12) 0.0427(13) 0.0286(12) -0.0050(9) 0.0018(9) 0.0067(10)
    F6 0.0317(13) 0.0310(11) 0.0250(11) -0.0016(9) -0.0067(9) -0.0076(9)
_geom_special_details
;
All e.s.d.'s (except the e.s.d. in the dihedral angle between two l.s. planes)
are estimated using the full covariance matrix. The cell e.s.d.'s are taken
into account individually in the estimation of e.s.d.'s in distances, angles
and torsion angles; correlations between e.s.d.'s in cell parameters are only
used when they are defined by crystal symmetry. An approximate (isotropic)
treatment of cell e.s.d.'s is used for estimating e.s.d.'s involving l.s.
planes.
;
loop_
    _geom_bond_atom_site_label_1
    _geom_bond_atom_site_label_2
    _geom_bond_site_symmetry_2
    _geom_bond_distance
    _geom_bond_publ_flag
    F1 C9 . 1.347(4) ?
    C1 O8 . 1.223(4) ?
    C1 O7 . 1.305(4) ?
    C1 C2 . 1.509(5) ?
    O1 C28 . 1.215(4) ?
    F2 C9 . 1.339(4) ?
    C2 C7 . 1.398(5) ?
    C2 C3 . 1.407(5) ?
    O2 C28 . 1.310(4) ?
    O2 H2 . 0.8400 ?
    F3 C9 . 1.341(4) ?
    C3 C4 . 1.389(5) ?
    C3 C9 . 1.498(5) ?
    O3 C37 . 1.231(4) ?
    C4 C5 . 1.386(5) ?
    C4 H4 . 0.9500 ?
    O4 C37 . 1.308(4) ?
    O4 H4A . 0.8400 ?
    C5 C6 . 1.377(5) ?
    C5 H5 . 0.9500 ?
    O5 C10 . 1.229(4) ?
    C6 C7 . 1.387(5) ?
    C6 H6 . 0.9500 ?
    O6 C10 . 1.303(4) ?
    O6 H6A . 0.8400 ?
    C7 C8 . 1.490(5) ?
    F7 C17 . 1.332(4) ?
    O7 H7 . 0.8400 ?
    C8 F5 . 1.338(4) ?
    C8 F6 . 1.345(4) ?
    C8 F4 . 1.350(4) ?
    F8 C17 . 1.340(5) ?
    F9 C17 . 1.327(4) ?
    O9 C19 . 1.305(4) ?
    O9 H9 . 0.8400 ?
    F10 C18 . 1.330(4) ?
    C10 C11 . 1.500(5) ?
    O10 C19 . 1.229(4) ?
    F11 C18 . 1.351(4) ?
    C11 C16 . 1.398(5) ?
    C11 C12 . 1.404(5) ?
    F12 C18 . 1.334(4) ?
    C12 C13 . 1.379(5) ?
    C12 C18 . 1.519(5) ?
    C13 C14 . 1.397(5) ?
    C13 H13 . 0.9500 ?
    F13 C26 . 1.344(4) ?
    C14 C15 . 1.383(5) ?
    C14 H14 . 0.9500 ?
    F14 C26 . 1.334(4) ?
    C15 C16 . 1.390(5) ?
    C15 H15 . 0.9500 ?
    F15 C26 . 1.338(4) ?
    C16 C17 . 1.503(5) ?
    F16 C27 . 1.332(4) ?
    F17 C27 . 1.340(4) ?
    F18 C27 . 1.341(4) ?
    C19 C20 . 1.505(5) ?
    F19 C35 . 1.347(4) ?
    C20 C25 . 1.399(5) ?
    C20 C21 . 1.409(5) ?
    F20 C35 . 1.343(4) ?
    C21 C22 . 1.384(5) ?
    C21 C27 . 1.504(5) ?
    F21 C35 . 1.336(4) ?
    C22 C23 . 1.380(5) ?
    C22 H22 . 0.9500 ?
    F22 C36 . 1.346(4) ?
    C23 C24 . 1.384(5) ?
    C23 H23 . 0.9500 ?
    F23 C36 . 1.338(4) ?
    C24 C25 . 1.390(5) ?
    C24 H24 . 0.9500 ?
    F24 C36 . 1.330(5) ?
    C25 C26 . 1.510(5) ?
    F25 C44 . 1.335(4) ?
    F26 C44 . 1.347(4) ?
    F27 C45 . 1.345(4) ?
    C28 C29 . 1.511(5) ?
    F28 C45 . 1.340(4) ?
    C29 C34 . 1.396(5) ?
    C29 C30 . 1.404(5) ?
    F29 C45 . 1.340(4) ?
    C30 C31 . 1.383(5) ?
    C30 C36 . 1.497(5) ?
    F30 C44 . 1.339(4) ?
    C31 C32 . 1.379(5) ?
    C31 H31 . 0.9500 ?
    C32 C33 . 1.373(5) ?
    C32 H32 . 0.9500 ?
    C33 C34 . 1.392(5) ?
    C33 H33 . 0.9500 ?
    C34 C35 . 1.494(5) ?
    C37 C38 . 1.503(5) ?
    C38 C43 . 1.396(5) ?
    C38 C39 . 1.403(5) ?
    C39 C40 . 1.387(5) ?
    C39 C45 . 1.499(5) ?
    C40 C41 . 1.385(5) ?
    C40 H40 . 0.9500 ?
    C41 C42 . 1.379(5) ?
    C41 H41 . 0.9500 ?
    C42 C43 . 1.397(5) ?
    C42 H42 . 0.9500 ?
    C43 C44 . 1.499(5) ?
loop_
    _geom_angle_atom_site_label_1
    _geom_angle_atom_site_label_2
    _geom_angle_atom_site_label_3
    _geom_angle_site_symmetry_1
    _geom_angle_site_symmetry_3
    _geom_angle
    _geom_angle_publ_flag
    O8 C1 O7 . . 126.0(3) ?
    O8 C1 C2 . . 121.5(3) ?
    O7 C1 C2 . . 112.5(3) ?
    C7 C2 C3 . . 118.8(3) ?
    C7 C2 C1 . . 120.9(3) ?
    C3 C2 C1 . . 120.3(3) ?
    C28 O2 H2 . . 109.5 ?
    C4 C3 C2 . . 120.2(3) ?
    C4 C3 C9 . . 118.3(3) ?
    C2 C3 C9 . . 121.5(3) ?
    C5 C4 C3 . . 120.4(3) ?
    C5 C4 H4 . . 119.8 ?
    C3 C4 H4 . . 119.8 ?
    C37 O4 H4A . . 109.5 ?
    C6 C5 C4 . . 119.5(4) ?
    C6 C5 H5 . . 120.2 ?
    C4 C5 H5 . . 120.2 ?
    C5 C6 C7 . . 121.2(3) ?
    C5 C6 H6 . . 119.4 ?
    C7 C6 H6 . . 119.4 ?
    C10 O6 H6A . . 109.5 ?
    C6 C7 C2 . . 119.9(3) ?
    C6 C7 C8 . . 119.6(3) ?
    C2 C7 C8 . . 120.4(3) ?
    C1 O7 H7 . . 109.5 ?
    F5 C8 F6 . . 106.1(3) ?
    F5 C8 F4 . . 105.6(3) ?
    F6 C8 F4 . . 106.2(3) ?
    F5 C8 C7 . . 112.7(3) ?
    F6 C8 C7 . . 113.6(3) ?
    F4 C8 C7 . . 112.0(3) ?
    F2 C9 F3 . . 106.6(3) ?
    F2 C9 F1 . . 106.6(3) ?
    F3 C9 F1 . . 106.5(3) ?
    F2 C9 C3 . . 112.1(3) ?
    F3 C9 C3 . . 111.8(3) ?
    F1 C9 C3 . . 112.7(3) ?
    C19 O9 H9 . . 109.5 ?
    O5 C10 O6 . . 125.4(3) ?
    O5 C10 C11 . . 120.7(3) ?
    O6 C10 C11 . . 113.9(3) ?
    C16 C11 C12 . . 118.3(3) ?
    C16 C11 C10 . . 120.6(3) ?
    C12 C11 C10 . . 121.0(3) ?
    C13 C12 C11 . . 121.4(3) ?
    C13 C12 C18 . . 118.1(3) ?
    C11 C12 C18 . . 120.5(4) ?
    C12 C13 C14 . . 119.8(3) ?
    C12 C13 H13 . . 120.1 ?
    C14 C13 H13 . . 120.1 ?
    C15 C14 C13 . . 119.4(4) ?
    C15 C14 H14 . . 120.3 ?
    C13 C14 H14 . . 120.3 ?
    C14 C15 C16 . . 121.0(3) ?
    C14 C15 H15 . . 119.5 ?
    C16 C15 H15 . . 119.5 ?
    C15 C16 C11 . . 120.1(3) ?
    C15 C16 C17 . . 118.6(3) ?
    C11 C16 C17 . . 121.3(3) ?
    F9 C17 F7 . . 107.2(3) ?
    F9 C17 F8 . . 106.7(3) ?
    F7 C17 F8 . . 106.5(3) ?
    F9 C17 C16 . . 112.5(3) ?
    F7 C17 C16 . . 111.9(3) ?
    F8 C17 C16 . . 111.7(3) ?
    F10 C18 F12 . . 107.9(3) ?
    F10 C18 F11 . . 107.1(3) ?
    F12 C18 F11 . . 106.6(3) ?
    F10 C18 C12 . . 111.5(3) ?
    F12 C18 C12 . . 111.7(3) ?
    F11 C18 C12 . . 111.9(3) ?
    O10 C19 O9 . . 125.4(3) ?
    O10 C19 C20 . . 120.9(3) ?
    O9 C19 C20 . . 113.7(3) ?
    C25 C20 C21 . . 118.5(3) ?
    C25 C20 C19 . . 121.1(3) ?
    C21 C20 C19 . . 120.4(3) ?
    C22 C21 C20 . . 120.1(3) ?
    C22 C21 C27 . . 119.8(3) ?
    C20 C21 C27 . . 120.0(3) ?
    C23 C22 C21 . . 120.7(3) ?
    C23 C22 H22 . . 119.6 ?
    C21 C22 H22 . . 119.6 ?
    C22 C23 C24 . . 120.0(3) ?
    C22 C23 H23 . . 120.0 ?
    C24 C23 H23 . . 120.0 ?
    C23 C24 C25 . . 120.1(4) ?
    C23 C24 H24 . . 120.0 ?
    C25 C24 H24 . . 120.0 ?
    C24 C25 C20 . . 120.6(3) ?
    C24 C25 C26 . . 118.3(3) ?
    C20 C25 C26 . . 121.1(3) ?
    F14 C26 F15 . . 106.9(3) ?
    F14 C26 F13 . . 106.6(3) ?
    F15 C26 F13 . . 107.0(3) ?
    F14 C26 C25 . . 111.8(3) ?
    F15 C26 C25 . . 111.8(3) ?
    F13 C26 C25 . . 112.4(3) ?
    F16 C27 F17 . . 107.1(3) ?
    F16 C27 F18 . . 107.1(3) ?
    F17 C27 F18 . . 106.1(3) ?
    F16 C27 C21 . . 112.7(3) ?
    F17 C27 C21 . . 111.9(3) ?
    F18 C27 C21 . . 111.5(3) ?
    O1 C28 O2 . . 125.4(4) ?
    O1 C28 C29 . . 121.2(3) ?
    O2 C28 C29 . . 113.4(3) ?
    C34 C29 C30 . . 118.4(3) ?
    C34 C29 C28 . . 121.1(3) ?
    C30 C29 C28 . . 120.4(3) ?
    C31 C30 C29 . . 120.1(3) ?
    C31 C30 C36 . . 118.9(3) ?
    C29 C30 C36 . . 120.9(3) ?
    C32 C31 C30 . . 121.0(4) ?
    C32 C31 H31 . . 119.5 ?
    C30 C31 H31 . . 119.5 ?
    C33 C32 C31 . . 119.3(4) ?
    C33 C32 H32 . . 120.3 ?
    C31 C32 H32 . . 120.3 ?
    C32 C33 C34 . . 120.8(3) ?
    C32 C33 H33 . . 119.6 ?
    C34 C33 H33 . . 119.6 ?
    C33 C34 C29 . . 120.2(3) ?
    C33 C34 C35 . . 118.0(3) ?
    C29 C34 C35 . . 121.8(3) ?
    F21 C35 F20 . . 105.8(3) ?
    F21 C35 F19 . . 106.2(3) ?
    F20 C35 F19 . . 105.7(3) ?
    F21 C35 C34 . . 113.0(3) ?
    F20 C35 C34 . . 112.7(3) ?
    F19 C35 C34 . . 112.9(3) ?
    F24 C36 F23 . . 107.2(3) ?
    F24 C36 F22 . . 106.1(3) ?
    F23 C36 F22 . . 105.4(3) ?
    F24 C36 C30 . . 112.9(3) ?
    F23 C36 C30 . . 112.9(3) ?
    F22 C36 C30 . . 111.8(3) ?
    O3 C37 O4 . . 124.8(3) ?
    O3 C37 C38 . . 121.1(3) ?
    O4 C37 C38 . . 114.0(3) ?
    C43 C38 C39 . . 119.0(3) ?
    C43 C38 C37 . . 121.3(3) ?
    C39 C38 C37 . . 119.7(3) ?
    C40 C39 C38 . . 120.0(3) ?
    C40 C39 C45 . . 119.0(3) ?
    C38 C39 C45 . . 121.0(3) ?
    C41 C40 C39 . . 120.5(3) ?
    C41 C40 H40 . . 119.7 ?
    C39 C40 H40 . . 119.7 ?
    C42 C41 C40 . . 120.0(3) ?
    C42 C41 H41 . . 120.0 ?
    C40 C41 H41 . . 120.0 ?
    C41 C42 C43 . . 120.2(3) ?
    C41 C42 H42 . . 119.9 ?
    C43 C42 H42 . . 119.9 ?
    C38 C43 C42 . . 120.2(3) ?
    C38 C43 C44 . . 121.0(3) ?
    C42 C43 C44 . . 118.7(3) ?
    F25 C44 F30 . . 106.9(3) ?
    F25 C44 F26 . . 106.5(3) ?
    F30 C44 F26 . . 106.4(3) ?
    F25 C44 C43 . . 113.2(3) ?
    F30 C44 C43 . . 112.1(3) ?
    F26 C44 C43 . . 111.2(3) ?
    F29 C45 F28 . . 106.4(3) ?
    F29 C45 F27 . . 106.9(3) ?
    F28 C45 F27 . . 106.2(3) ?
    F29 C45 C39 . . 112.6(3) ?
    F28 C45 C39 . . 111.9(3) ?
    F27 C45 C39 . . 112.4(3) ?
loop_
    _geom_hbond_atom_site_label_D
    _geom_hbond_atom_site_label_H
    _geom_hbond_atom_site_label_A
    _geom_hbond_site_symmetry_A
    _geom_hbond_distance_DH
    _geom_hbond_distance_HA
    _geom_hbond_distance_DA
    _geom_hbond_angle_DHA
    O2 H2 O1 2_666 0.84 1.87 2.701(4) 172
    O4 H4A O10 1_655 0.84 1.82 2.657(3) 174
    O6 H6A O8 2_666 0.84 1.84 2.673(4) 170
    O7 H7 O5 2_666 0.84 1.80 2.638(4) 173
    O9 H9 O3 1_455 0.84 1.81 2.644(3) 174
data_global
_journal_date_recd_electronic     2011-03-24
_journal_date_accepted     2011-03-29
_journal_name_full     'Acta Crystallographica, Section E'
_journal_year     2011
_journal_volume     67
_journal_issue      5
_journal_page_first     o1054
_journal_page_last     o1054
_journal_paper_category     QO
_journal_coeditor_code     PV2403
_publ_contact_author_name     'Jason D. Masuda'
_publ_contact_author_address
;
Department of Chemistry
Saint Mary's Univeristy
923 Robie Street
Halifax, NS, B3H 3C3
Canada
;
_publ_contact_author_email     jason.masuda@smu.ca
_publ_contact_author_fax     '902-496-8104'
_publ_contact_author_phone     '902-420-5077'
_publ_section_title
;
A new polymorph of 2,6-bis(trifluoromethyl)benzoic acid
;
loop_
    _publ_author_name
    _publ_author_address
    'Giffin, Nick A.'
;
The Maritimes Centre for Green Chemistry and the Department of Chemistry
Saint Mary's University
923 Robie Street
Halifax, NS B3H 3C3
Canada
;
    'Hendsbee, Arthur D.'
;
The Maritimes Centre for Green Chemistry and the Department of Chemistry
Saint Mary's University
923 Robie Street
Halifax, NS B3H 3C3
Canada
;
    'Masuda, Jason D.'
;
The Maritimes Centre for Green Chemistry and the Department of Chemistry
Saint Mary's University
923 Robie Street
Halifax, NS B3H 3C3
Canada
;
