# Supplementary material for: A new polymorph of 2,6-bis­(trifluoro­meth­yl)benzoic acid
Source: Acta Crystallogr Sect E Struct Rep Online. 2011 Apr 7;67(Pt 5):o1054. doi: 10.1107/S1600536811011731 (PMC3089103; doi:10.1107/S1600536811011731)
Supplement: Supplementary file 2 [file e-67-o1054-Isup2.hkl]

# 
# h,k,l, Fc-squared, Fo-squared, sigma(Fo-squared) and status flag 
# 
data_I
_shelx_title ' JDM018_0m in P-1' 
_shelx_refln_list_code          4 
_shelx_F_calc_maximum      333.89 
_exptl_crystal_F_000      1280.00 
_reflns_d_resolution_high  0.8409 
 
loop_ 
 _symmetry_equiv_pos_as_xyz 
 'x, y, z' 
 '-x, -y, -z' 
 
_cell_length_a    10.3116 
_cell_length_b    11.2435 
_cell_length_c    21.2833 
_cell_angle_alpha  79.565 
_cell_angle_beta   88.961 
_cell_angle_gamma  85.125 
 
_shelx_F_squared_multiplier     1.000 
 
loop_ 
 _refln_index_h 
 _refln_index_k 
 _refln_index_l 
 _refln_F_squared_calc 
 _refln_F_squared_meas 
 _refln_F_squared_sigma 
 _refln_observed_status 
   1   0   0        0.13       -4.44      4.87 o 
   2   0   0     3380.17     3402.68     68.88 o 
   3   0   0       15.91        3.74     13.60 o 
   4   0   0      221.60      261.74     15.10 o 
   5   0   0     1308.61     1322.14     32.74 o 
   6   0   0      524.33      601.05     25.50 o 
   7   0   0     1954.72     1813.18    101.50 o 
   8   0   0      559.02      469.05     68.38 o 
   9   0   0      193.03       91.89     45.94 o 
  10   0   0      290.88      259.64     63.04 o 
  11   0   0       98.78       99.37     58.77 o 
  12   0   0     1253.74     1128.30    122.87 o 
 -12   1   0        9.22      103.64     63.04 o 
 -11   1   0       22.81      -11.75     44.88 o 
 -10   1   0       97.70       23.51     38.46 o 
  -9   1   0       19.89        9.62     35.26 o 
  -8   1   0      199.23      240.40     54.49 o 
  -7   1   0      145.68      109.96     30.54 o 
  -6   1   0     2298.12     2582.15     85.79 o 
  -5   1   0     2911.27     3500.10     94.47 o 
  -4   1   0      704.92      762.42     40.61 o 
  -3   1   0      985.55      805.56     37.41 o 
  -2   1   0     1692.32     1576.62     44.86 o 
  -1   1   0     2423.66     2389.99     49.44 o 
   0   1   0      164.49       14.55     14.42 o 
   4   1   0      448.54      464.48     31.52 o 
   5   1   0    26426.54    27194.99    381.96 o 
   6   1   0      506.65      685.26     58.23 o 
   7   1   0      930.89      917.65     46.48 o 
   8   1   0      132.28      139.97     43.81 o 
   9   1   0      170.45      135.69     47.01 o 
  10   1   0      176.82      158.13     57.70 o 
  11   1   0      105.68      131.42     57.70 o 
  12   1   0      546.58      654.97    104.71 o 
 -11   2   0      243.02      209.42     65.18 o 
 -10   2   0     1051.26     1157.14    106.85 o 
  -9   2   0      764.47      788.51     65.56 o 
  -8   2   0        7.27       20.89     27.47 o 
  -7   2   0        2.74       11.94     21.28 o 
  -6   2   0      568.19      552.94     84.41 o 
  -5   2   0      471.58      529.92     40.28 o 
  -4   2   0     1377.60     1791.80     62.04 o 
  -3   2   0      316.17      335.26     31.94 o 
  -2   2   0     1324.42     1252.99     25.87 o 
  -1   2   0     2535.88     2485.48     37.21 o 
   0   2   0      234.41      227.30     11.98 o 
   1   2   0     3115.08     2991.87     63.46 o 
   4   2   0      140.06      150.65     21.37 o 
   5   2   0     2103.64     2160.43     70.52 o 
   6   2   0      189.94      203.81     21.84 o 
   7   2   0       36.97       48.22     15.08 o 
   8   2   0       94.66       98.30     41.67 o 
   9   2   0     1169.58     1245.83     99.37 o 
  10   2   0       97.37       60.90     43.81 o 
  11   2   0      102.74      147.45     61.97 o 
  12   2   0       11.21       22.44     55.56 o 
 -11   3   0      303.18      275.66     75.86 o 
 -10   3   0      339.60      433.36     62.49 o 
  -9   3   0      461.40      501.04     60.03 o 
  -8   3   0        0.20       -5.34     22.67 o 
  -7   3   0      126.73       75.86     45.41 o 
  -6   3   0      135.23      120.27     27.68 o 
  -5   3   0      472.53      403.93     71.59 o 
  -4   3   0       67.48       84.19     20.99 o 
  -3   3   0      482.69      380.41     37.53 o 
  -2   3   0      462.14      361.76     17.01 o 
  -1   3   0     1293.62     1286.51     28.45 o 
   0   3   0      498.85      501.27     18.20 o 
   1   3   0      359.80      333.90     20.82 o 
   2   3   0     1301.62     1349.91     55.03 o 
   3   3   0     1291.24     1091.97     49.15 o 
   4   3   0    11606.08    12075.76    252.16 o 
   5   3   0       87.32       75.86     20.30 o 
   6   3   0      313.02      300.24     33.12 o 
   7   3   0      588.26      602.61     43.81 o 
   8   3   0      794.88      792.49     43.47 o 
   9   3   0      305.96      364.35     67.31 o 
  10   3   0        2.72       10.68     39.53 o 
  11   3   0        1.96      -43.81     42.74 o 
  12   3   0      162.05      308.79     76.93 o 
 -11   4   0        0.76       -5.01    106.85 o 
 -10   4   0       17.80       40.07     36.24 o 
  -9   4   0      740.72      713.93     64.80 o 
  -8   4   0       29.91       11.19     36.33 o 
  -7   4   0       99.22       68.65     79.60 o 
  -6   4   0      487.18      479.83     46.70 o 
  -5   4   0     1827.07     1865.56     77.41 o 
  -4   4   0       59.80       83.66     11.24 o 
  -3   4   0     2124.17     2033.92     47.19 o 
  -2   4   0      850.52      858.05     28.07 o 
  -1   4   0      123.51      161.04     15.64 o 
   0   4   0     2053.04     2027.97     39.35 o 
   1   4   0       45.99       43.45     10.65 o 
   2   4   0      528.80      547.21     25.31 o 
   3   4   0     4403.49     4308.19     91.33 o 
   4   4   0      862.93      893.22     40.02 o 
   5   4   0     2917.22     3012.00    100.44 o 
   6   4   0      208.57      242.54     34.19 o 
   7   4   0      435.18      597.27     49.15 o 
   8   4   0      941.72     1015.04     60.90 o 
   9   4   0     1072.69     1062.05     99.37 o 
  10   4   0      166.79      123.94     51.29 o 
  11   4   0       87.49       68.38     53.42 o 
 -10   5   0     2875.94     2822.19    110.56 o 
  -9   5   0        3.07      -10.26     29.72 o 
  -8   5   0      202.04      260.34     41.49 o 
  -7   5   0       25.60       38.57     23.78 o 
  -6   5   0      202.97      213.98     33.23 o 
  -5   5   0      204.42      193.43     29.04 o 
  -4   5   0      493.44      555.65     25.62 o 
  -3   5   0     1726.64     1843.54     42.62 o 
  -2   5   0      344.62      362.72     20.98 o 
  -1   5   0     2789.66     2803.70     52.46 o 
   0   5   0      632.73      599.91     34.84 o 
   1   5   0     1416.91     1274.31     41.95 o 
   2   5   0     9240.79     8652.54    131.15 o 
   3   5   0        2.17       -9.18     12.82 o 
   4   5   0      193.11      194.20     24.39 o 
   5   5   0       43.29       44.96     27.78 o 
   6   5   0     2591.97     2555.13     77.53 o 
   7   5   0      200.87      219.03     39.53 o 
   8   5   0      309.00      355.80     48.08 o 
   9   5   0     1222.81     1209.50     75.86 o 
  10   5   0      102.92       80.13     51.29 o 
  11   5   0       28.06       53.42     52.35 o 
 -10   6   0       58.85       50.30     37.73 o 
  -9   6   0       99.35       60.94     36.04 o 
  -8   6   0      863.92      734.93    128.90 o 
  -7   6   0       59.10       62.69     28.63 o 
  -6   6   0      619.52      590.75     56.13 o 
  -5   6   0      202.99      188.88     31.72 o 
  -4   6   0     1644.33     1604.65     42.61 o 
  -3   6   0      176.58      123.81     16.59 o 
  -2   6   0      694.48      648.70     28.11 o 
  -1   6   0       94.29       94.03     14.47 o 
   0   6   0      224.03      208.98     18.94 o 
   1   6   0     2834.27     3194.20     71.25 o 
   2   6   0     5674.77     5642.28     98.85 o 
   3   6   0       32.91       55.63     17.71 o 
   4   6   0     5945.50     6274.93    133.24 o 
   5   6   0       65.68       68.07     20.77 o 
   6   6   0      575.83      632.53     54.49 o 
   7   6   0    15160.26    15824.99    362.21 o 
   8   6   0     3327.83     3629.57    134.63 o 
   9   6   0      352.67      366.48     53.42 o 
  11   6   0      157.09      292.76     82.27 o 
  -9   7   0      118.45       95.80     40.93 o 
  -8   7   0      558.21      641.55     62.42 o 
  -7   7   0      755.94      732.07     58.89 o 
  -6   7   0       93.12      125.52     53.02 o 
  -5   7   0      322.07      309.93     45.06 o 
  -4   7   0       83.81       58.05     24.02 o 
  -3   7   0        1.13       25.71     13.53 o 
  -2   7   0      252.77      237.91     22.07 o 
  -1   7   0      524.35      573.93     27.82 o 
   0   7   0      218.35      227.98     23.60 o 
   1   7   0        0.01        6.22     11.79 o 
   2   7   0      395.42      425.22     29.14 o 
   3   7   0       28.74       24.44     18.16 o 
   4   7   0      333.32      313.80     36.86 o 
   5   7   0        0.00       -7.48     22.44 o 
   6   7   0      264.75      344.04     50.22 o 
   7   7   0      147.15      141.04     37.40 o 
   8   7   0     1559.44     1683.90     95.09 o 
   9   7   0     1650.74     1858.06    103.64 o 
  -9   8   0      291.31      184.07     53.07 o 
  -8   8   0       18.50       -5.82     34.91 o 
  -7   8   0      102.18       85.16     39.73 o 
  -6   8   0     3214.72     3329.37    129.71 o 
  -5   8   0      678.86      746.39     62.11 o 
  -4   8   0      452.26      402.66     52.10 o 
  -3   8   0      399.53      404.69     48.66 o 
  -2   8   0      665.78      719.86     37.69 o 
  -1   8   0      101.06      108.52     20.65 o 
   0   8   0        9.06       -5.21     14.57 o 
   1   8   0      753.18      727.73     37.57 o 
   2   8   0        0.36       -4.27     17.78 o 
   3   8   0     1320.36     1420.60     61.75 o 
   4   8   0       41.10       52.35     28.85 o 
   5   8   0        1.10       -8.55     22.44 o 
   6   8   0     1977.24     1858.06    100.44 o 
   7   8   0     1365.56     1502.26     90.82 o 
   8   8   0       17.15       35.26     32.05 o 
   9   8   0       16.60       24.57     33.12 o 
  10   8   0       51.68       39.53     38.46 o 
  -8   9   0       21.98       23.78     43.40 o 
  -7   9   0       25.01       19.95     37.70 o 
  -6   9   0      579.08      612.38    146.91 o 
  -5   9   0      177.09      208.12     45.44 o 
  -4   9   0       93.41       51.81     35.83 o 
  -3   9   0       72.43      103.38     34.65 o 
  -2   9   0      192.14      162.48     25.78 o 
  -1   9   0      230.41      164.18     25.91 o 
   0   9   0      114.77      108.04     25.41 o 
   1   9   0     1125.22     1132.52    152.35 o 
   2   9   0      240.17      307.23     52.35 o 
   3   9   0       13.34      -13.62     19.24 o 
   4   9   0       19.96       26.71     27.78 o 
   5   9   0       28.36       17.10     28.85 o 
   6   9   0      369.89      426.32     59.83 o 
   7   9   0      730.33      622.91     65.18 o 
   8   9   0      531.84      612.23     68.38 o 
   9   9   0       16.37      -12.82     34.19 o 
  -7  10   0      215.13      168.70     51.95 o 
  -6  10   0       12.27        1.42     36.24 o 
  -5  10   0      411.28      455.64    133.02 o 
  -4  10   0        1.06       32.72     57.70 o 
  -3  10   0      164.65      122.60     40.71 o 
  -2  10   0       74.26       57.11     22.22 o 
  -1  10   0      938.08      983.26     58.11 o 
   0  10   0      339.19      308.74     33.66 o 
   1  10   0       14.22      -12.83     17.75 o 
   2  10   0      569.04      564.10     47.63 o 
   3  10   0     1220.90     1233.01     84.41 o 
   4  10   0        5.19       -6.41     27.78 o 
   5  10   0      290.26      256.43     51.29 o 
   6  10   0      123.33      146.38     43.81 o 
   7  10   0       70.35       84.41     38.46 o 
   8  10   0      108.98       82.27     42.74 o 
  -5  11   0       26.04       77.70     41.85 o 
  -4  11   0       85.09       13.74     35.90 o 
  -3  11   0      396.92      391.88    155.46 o 
  -2  11   0       98.91       65.70     25.15 o 
  -1  11   0      206.92      235.59     33.94 o 
   0  11   0       62.12       43.77     28.72 o 
   1  11   0      147.43      107.05     27.30 o 
   2  11   0      847.05      975.51     79.07 o 
   3  11   0       42.15       72.66     39.53 o 
   4  11   0       54.03       48.08     36.33 o 
   5  11   0        2.74       -8.55     35.26 o 
   6  11   0        8.05        3.21     34.19 o 
   7  11   0       40.50      -14.96     33.12 o 
  -4  12   0      201.60      191.96     55.53 o 
  -3  12   0       42.13       64.97     41.57 o 
  -2  12   0      835.57      782.40     73.42 o 
  -1  12   0      916.02     1100.89     58.27 o 
   0  12   0      293.45      334.59     77.46 o 
   1  12   0        4.82      -34.96     23.30 o 
   2  12   0      312.25      349.39     59.83 o 
   3  12   0       24.22       34.19     33.12 o 
   4  12   0       26.41       13.89     36.33 o 
   5  12   0       26.91       44.88     38.46 o 
   0  13   0      212.93      137.61     43.27 o 
   1  13   0        8.32       30.99     42.74 o 
   2  13   0      225.84      286.35     60.90 o 
  -2 -13   1      202.57      410.29     69.45 o 
  -1 -13   1       47.69       -6.41     34.19 o 
  -5 -12   1      223.71      310.92     64.11 o 
  -4 -12   1       34.23       83.34     42.74 o 
  -3 -12   1      104.40      232.92     50.22 o 
  -2 -12   1      239.45      359.00     60.90 o 
  -1 -12   1       60.44       88.68     42.74 o 
   0 -12   1      480.47      563.96     51.95 o 
   1 -12   1       20.45       36.55     25.36 o 
   2 -12   1      377.03      390.21     62.05 o 
   3 -12   1      233.92      270.77     56.22 o 
  -7 -11   1      107.06      226.51     61.97 o 
  -6 -11   1       90.82       87.61     42.74 o 
  -5 -11   1      520.90      438.07     68.38 o 
  -4 -11   1      169.68      245.75     50.22 o 
  -3 -11   1       50.77       16.03     32.05 o 
  -2 -11   1      599.49      666.72     68.38 o 
  -1 -11   1       35.45       44.66     35.79 o 
   0 -11   1       64.56       35.85     37.39 o 
   1 -11   1      634.58      672.84     48.03 o 
   2 -11   1      100.08       89.11     26.65 o 
   3 -11   1       16.26      -17.54     34.32 o 
   4 -11   1      397.26      346.60     59.46 o 
   5 -11   1       35.02       41.39     53.96 o 
  -8 -10   1       25.66       35.26     41.67 o 
  -7 -10   1       24.14       79.07     37.40 o 
  -6 -10   1      116.59       80.13     39.53 o 
  -5 -10   1      102.20      126.08     41.67 o 
  -4 -10   1        0.06        4.27     29.92 o 
  -3 -10   1       60.99       44.88     32.05 o 
  -2 -10   1      902.48      770.36     67.31 o 
  -1 -10   1      193.17      207.70     29.38 o 
   0 -10   1      408.50      447.88     40.16 o 
   1 -10   1      535.14      536.42     40.90 o 
   2 -10   1     2179.14     2341.35     74.56 o 
   3 -10   1      600.52      579.73     79.07 o 
   4 -10   1        5.72        3.13     32.60 o 
   5 -10   1        0.76       39.23     42.20 o 
   6 -10   1       36.22      -11.04     36.71 o 
   7 -10   1       49.53       23.73     39.66 o 
  -9  -9   1        2.23       11.75     37.40 o 
  -8  -9   1      312.75      286.35     55.56 o 
  -7  -9   1       40.80       12.82     30.99 o 
  -6  -9   1       41.41       39.53     34.19 o 
  -5  -9   1      269.39      216.90     44.88 o 
  -4  -9   1      248.89      328.02     52.35 o 
  -3  -9   1        0.21       14.96     26.71 o 
  -2  -9   1        6.51       -5.50     26.71 o 
  -1  -9   1     2279.65     2292.58    106.20 o 
   0  -9   1      348.89      343.59     33.39 o 
   1  -9   1      218.41      232.68     41.24 o 
   2  -9   1     3473.85     3574.00     88.73 o 
   3  -9   1      953.99     1088.36     71.79 o 
   4  -9   1      133.47      143.09     40.28 o 
   5  -9   1        0.00       -6.36     60.90 o 
   6  -9   1       89.70      114.74     42.57 o 
   7  -9   1       20.69      -10.36     34.07 o 
   8  -9   1       33.72        3.36     40.16 o 
 -10  -8   1      161.46      156.00     51.29 o 
  -9  -8   1        3.96       16.03     38.46 o 
  -8  -8   1      305.92      240.40     51.29 o 
  -7  -8   1      221.00      198.73     45.94 o 
  -6  -8   1     1139.25     1131.50     80.13 o 
  -5  -8   1        1.67       26.71     27.78 o 
  -4  -8   1       25.77       25.64     26.71 o 
  -3  -8   1     2850.71     3008.89     90.66 o 
  -2  -8   1     2247.82     2249.96    219.57 o 
  -1  -8   1       17.06        0.08     14.16 o 
   0  -8   1       20.21       15.91     15.25 o 
   1  -8   1      974.91      972.73     48.96 o 
   2  -8   1       25.67       18.52     16.93 o 
   3  -8   1      122.92      107.84     21.26 o 
   4  -8   1      324.85      319.47    119.13 o 
   5  -8   1        0.29       27.78     41.67 o 
   6  -8   1      360.55      330.38     52.35 o 
   7  -8   1       36.52       27.11     34.36 o 
   8  -8   1      270.05      217.13     73.19 o 
  -9  -7   1       72.09       74.79     36.33 o 
  -8  -7   1      108.25       86.55     37.40 o 
  -7  -7   1       32.64        3.21     25.64 o 
  -6  -7   1        5.64      -25.64     21.37 o 
  -5  -7   1      253.32      275.66     44.88 o 
  -4  -7   1       61.89       62.22     20.79 o 
  -3  -7   1      335.73      366.36     29.50 o 
  -2  -7   1      455.24      507.31     31.25 o 
  -1  -7   1     2600.71     2602.80     57.03 o 
   0  -7   1       37.53       51.93     14.16 o 
   1  -7   1      704.48      728.56     32.09 o 
   2  -7   1       91.08      112.80     17.39 o 
   3  -7   1      748.44      837.68     34.55 o 
   4  -7   1       12.50       44.80     22.22 o 
   5  -7   1      114.61       78.08     27.61 o 
   6  -7   1      263.77      303.96     40.85 o 
   7  -7   1      313.89      270.18     48.07 o 
   8  -7   1      463.05      405.72     52.33 o 
   9  -7   1      202.87       98.08     39.92 o 
 -11  -6   1       11.43       47.01     56.63 o 
  -9  -6   1      602.65      623.98     60.90 o 
  -8  -6   1      179.98      226.51     44.88 o 
  -7  -6   1     1963.05     2066.41     98.30 o 
  -6  -6   1       88.16      114.33     32.05 o 
  -5  -6   1        9.78        7.02     18.16 o 
  -4  -6   1      128.96      123.95     23.28 o 
  -3  -6   1      171.23      145.85     19.74 o 
  -2  -6   1       12.60       40.49     14.58 o 
  -1  -6   1       98.65      130.39     15.74 o 
   0  -6   1      517.39      498.55     24.71 o 
   1  -6   1       71.01       49.83     14.81 o 
   2  -6   1      528.67      541.37     26.75 o 
   3  -6   1      625.04      582.76     50.61 o 
   4  -6   1     1163.60     1122.50     36.19 o 
   5  -6   1      462.24      501.83     42.54 o 
   6  -6   1      780.46      784.92     51.65 o 
   7  -6   1      107.78       84.17     29.69 o 
   8  -6   1      243.03      222.39     40.51 o 
   9  -6   1       19.07      -21.46     32.21 o 
  10  -6   1        1.21       99.90     39.49 o 
 -11  -5   1      107.79      166.68     61.97 o 
 -10  -5   1        0.01      -56.09     37.40 o 
  -9  -5   1      384.97      441.27     55.56 o 
  -8  -5   1     1008.68     1078.08     69.45 o 
  -7  -5   1       76.50       72.66     26.71 o 
  -6  -5   1      200.71      188.26     26.43 o 
  -5  -5   1      291.43      249.34     43.81 o 
  -4  -5   1      184.53      221.35     26.18 o 
  -3  -5   1     4117.71     4323.44     81.62 o 
  -2  -5   1      511.00      552.70     27.89 o 
  -1  -5   1     1608.90     1634.02     38.76 o 
   0  -5   1     3780.13     3870.09     64.51 o 
   1  -5   1     4807.60     4850.85     75.68 o 
   2  -5   1      709.36      682.28     43.49 o 
   3  -5   1     2854.13     3025.36     57.52 o 
   4  -5   1        1.57       -0.91      8.64 o 
   5  -5   1       22.89       31.63     24.78 o 
   6  -5   1      127.74      152.66     30.01 o 
   7  -5   1      158.43      133.18     46.25 o 
   8  -5   1      289.09      266.09     41.50 o 
   9  -5   1      639.61      533.17     57.81 o 
  10  -5   1       21.09       43.37     35.70 o 
 -11  -4   1      709.27      597.27     98.30 o 
 -10  -4   1       22.87       20.30     42.74 o 
  -9  -4   1        8.67       23.51     37.40 o 
  -8  -4   1     3843.71     3886.00    126.08 o 
  -7  -4   1      534.49      497.90     45.94 o 
  -6  -4   1      520.31      646.42     47.01 o 
  -5  -4   1       43.69       12.82     16.03 o 
  -4  -4   1      599.75      692.02     43.27 o 
  -3  -4   1      152.60      143.39     17.04 o 
  -2  -4   1     1614.95     1555.91     49.67 o 
  -1  -4   1     8181.50     8124.40    103.46 o 
   0  -4   1      163.38      183.70     20.97 o 
   1  -4   1     1379.53     1278.45     56.75 o 
   2  -4   1     4983.94     5058.85     75.02 o 
   3  -4   1      743.79      750.35     25.20 o 
   4  -4   1     5393.31     5303.34    119.21 o 
   5  -4   1      152.17      187.02     28.97 o 
   6  -4   1      521.74      561.65     52.04 o 
   7  -4   1       31.96       14.83     24.63 o 
   8  -4   1      167.62      217.43     42.68 o 
   9  -4   1       10.21      -35.94     25.29 o 
  10  -4   1      464.81      442.29     60.43 o 
  11  -4   1      293.34      320.54     66.90 o 
 -12  -3   1      214.48      176.30     72.66 o 
 -11  -3   1       14.11       23.51     44.88 o 
 -10  -3   1       46.91       -3.21     39.53 o 
  -9  -3   1     1127.36     1236.21    100.44 o 
  -8  -3   1        3.33      -15.12     14.97 o 
  -7  -3   1      808.63      776.77     51.29 o 
  -6  -3   1      511.29      555.60     40.60 o 
  -5  -3   1      919.43      956.27     49.15 o 
  -4  -3   1       60.15       48.08     18.16 o 
  -3  -3   1      330.08      393.13     50.22 o 
  -2  -3   1      355.23      341.55     28.79 o 
  -1  -3   1        4.56       19.45      9.61 o 
   0  -3   1     3132.51     2995.84     46.83 o 
   1  -3   1       68.50       77.61     10.75 o 
   2  -3   1       44.97       39.72     16.25 o 
   3  -3   1     2085.66     1940.23     44.26 o 
   4  -3   1     1057.21     1041.41     50.01 o 
   5  -3   1       30.45       37.61     33.66 o 
   6  -3   1      127.34      146.01     30.54 o 
   7  -3   1      306.78      265.40     41.03 o 
   8  -3   1       15.77        0.78     24.62 o 
   9  -3   1     2151.64     1974.04     96.78 o 
  10  -3   1       75.31       78.00     53.42 o 
  11  -3   1        0.56      -27.78     48.08 o 
 -12  -2   1      152.22      119.67     65.18 o 
 -11  -2   1     1328.39     1333.44    116.46 o 
 -10  -2   1      955.10      790.66     92.96 o 
  -9  -2   1      630.46      751.13     81.20 o 
  -8  -2   1     1001.83     1013.97     85.48 o 
  -7  -2   1      289.95      290.46     25.98 o 
  -6  -2   1      881.35      767.33     35.27 o 
  -5  -2   1      344.73      298.10     27.78 o 
  -4  -2   1      277.64      214.76     24.57 o 
  -3  -2   1       19.84        4.27     12.82 o 
  -2  -2   1     1533.50     1390.79     46.48 o 
  -1  -2   1     1793.14     1871.59     35.74 o 
   0  -2   1     2209.42     2052.60     36.62 o 
   1  -2   1     2868.39     2858.48     41.85 o 
   2  -2   1    17038.63    16320.63    223.11 o 
   3  -2   1      137.63      130.82     18.78 o 
   4  -2   1     1282.60     1315.91     53.35 o 
   5  -2   1     2487.35     2606.91     82.90 o 
   6  -2   1      962.15      948.21     55.20 o 
   7  -2   1     3241.84     3286.93    107.38 o 
   8  -2   1      476.16      459.15     49.50 o 
   9  -2   1      679.80      699.84     80.13 o 
  10  -2   1       20.99       11.75     43.81 o 
  11  -2   1      684.07      507.52     90.82 o 
 -12  -1   1       15.15      -18.16     54.49 o 
 -11  -1   1      199.02      123.94     60.90 o 
 -10  -1   1      686.77      736.17     86.55 o 
  -9  -1   1      236.30      227.58     56.63 o 
  -8  -1   1      282.73      246.81     52.35 o 
  -7  -1   1     8886.84     8638.37    150.99 o 
  -6  -1   1      478.65      451.23     61.97 o 
  -5  -1   1     4550.58     5051.62    107.91 o 
  -4  -1   1     6232.05     6269.65    133.56 o 
  -3  -1   1    15536.11    15380.51    287.42 o 
  -2  -1   1     1243.57     1203.09     38.46 o 
  -1  -1   1        2.61        0.37      6.59 o 
   0  -1   1      727.03      701.20     16.55 o 
   1  -1   1    10750.13    10707.32    156.45 o 
   2  -1   1      133.55       90.89      9.04 o 
   3  -1   1     6105.45     5769.33    190.72 o 
   4  -1   1      810.76      845.35     50.75 o 
   5  -1   1     3086.81     2918.27     85.42 o 
   6  -1   1     4432.39     4676.22    122.15 o 
   7  -1   1     5049.55     5599.28    205.14 o 
   8  -1   1        0.05       -3.21     35.26 o 
   9  -1   1      568.53      445.55     72.66 o 
  10  -1   1       81.13       73.72     52.35 o 
  11  -1   1      190.31      -23.51     52.35 o 
  12  -1   1       91.01       11.75     53.42 o 
 -12   0   1        5.24       21.37     55.56 o 
 -11   0   1       89.56      119.67     59.83 o 
 -10   0   1      150.53      111.12     50.22 o 
  -9   0   1     3384.31     3676.58    169.89 o 
  -8   0   1        2.04        7.48     32.05 o 
  -7   0   1       51.08       63.04     30.99 o 
  -6   0   1     1485.71     1333.61     77.10 o 
  -5   0   1     4394.13     4421.14     71.44 o 
  -4   0   1       93.36      119.33     11.73 o 
  -3   0   1      190.91      170.96     12.77 o 
  -2   0   1    23970.40    22976.99    348.25 o 
  -1   0   1      704.30      676.89     21.05 o 
   1   0   1     1098.73     1175.31     33.12 o 
   2   0   1      973.15      941.37     31.83 o 
   3   0   1       62.78       74.80     17.18 o 
   4   0   1       29.41      -12.82     19.23 o 
   5   0   1       57.08       83.34     25.64 o 
   6   0   1      996.24      978.16     44.88 o 
   7   0   1     2267.67     2310.02    112.19 o 
   8   0   1        0.00       26.71     34.19 o 
   9   0   1       10.40       39.53     38.46 o 
  10   0   1       23.86      -10.68     41.67 o 
  11   0   1      122.86      177.36     66.24 o 
  12   0   1      405.78      579.11     98.30 o 
 -12   1   1        1.44       26.71     59.83 o 
 -11   1   1       49.81        5.34     49.15 o 
 -10   1   1       55.34      -18.16     37.40 o 
  -9   1   1      477.33      558.81     75.86 o 
  -8   1   1     1855.07     1976.86     88.05 o 
  -7   1   1      277.82      298.70     50.75 o 
  -6   1   1      224.79      229.05     74.79 o 
  -5   1   1      356.26      315.74     34.07 o 
  -4   1   1        2.06        0.53     14.35 o 
  -3   1   1       33.73       30.99     15.11 o 
  -2   1   1    16691.47    16631.69    355.80 o 
  -1   1   1       91.10       58.28     17.10 o 
   0   1   1      118.27        4.81     10.15 o 
   4   1   1     3440.11     3693.67    118.60 o 
   5   1   1      386.72      418.84     43.81 o 
   6   1   1     2608.89     3164.37     70.37 o 
   7   1   1      585.77      572.59     30.38 o 
   8   1   1      415.63      435.93     58.77 o 
   9   1   1        8.46        8.55     35.26 o 
  10   1   1        3.69       70.52     48.08 o 
  11   1   1        0.03      -57.70     49.15 o 
  12   1   1       72.35      -17.10     44.88 o 
 -11   2   1        9.26        9.62     52.35 o 
 -10   2   1      359.61      326.95     71.59 o 
  -9   2   1       62.06       78.21     32.00 o 
  -8   2   1      381.07      457.80     49.27 o 
  -7   2   1     1210.32     1380.37     95.09 o 
  -6   2   1      801.13      878.53     54.00 o 
  -5   2   1      866.30      907.79     50.35 o 
  -4   2   1     3263.84     3465.73     92.34 o 
  -3   2   1     1187.60     1252.27     48.97 o 
  -2   2   1      347.05      326.76     28.24 o 
  -1   2   1    29448.35    28737.90    568.96 o 
   0   2   1    19788.81    18928.33    291.01 o 
   1   2   1    27996.34    27292.32    562.54 o 
   6   2   1      611.78      682.81     33.16 o 
   7   2   1      241.76      242.54     24.43 o 
   8   2   1       55.78       63.04     36.33 o 
   9   2   1      445.39      559.87     71.59 o 
  10   2   1       96.65      100.44     47.01 o 
  11   2   1       18.31        7.48     47.01 o 
  12   2   1      492.73      489.36     91.89 o 
 -11   3   1       31.78      133.56     65.18 o 
 -10   3   1      412.03      317.10     71.59 o 
  -9   3   1      395.99      366.14     52.78 o 
  -8   3   1       29.43       12.03     26.31 o 
  -7   3   1       90.73      121.76     31.18 o 
  -6   3   1     2352.03     2239.60     85.33 o 
  -5   3   1     1025.37      911.67    101.50 o 
  -4   3   1     5250.86     5303.16    125.79 o 
  -3   3   1     2600.30     2621.83     74.33 o 
  -2   3   1     2366.92     2437.58     57.70 o 
  -1   3   1      445.08      421.44     29.10 o 
   0   3   1     5708.23     5135.53    102.98 o 
   1   3   1    93736.63    89338.13   1302.74 o 
   2   3   1     1540.74     1640.09     78.00 o 
   6   3   1       10.88       -5.34     13.89 o 
   7   3   1     1283.72     1336.30     51.74 o 
   8   3   1      126.59      143.67     46.48 o 
   9   3   1       98.20       80.13     44.88 o 
  10   3   1        6.17      -30.99     39.53 o 
  11   3   1       16.84      -12.82     41.67 o 
  12   3   1       14.98       -3.21     50.22 o 
 -11   4   1       28.59       50.93     43.04 o 
 -10   4   1     1313.37     1181.36     85.33 o 
  -9   4   1      442.59      342.63     55.36 o 
  -8   4   1      789.67      787.04    134.63 o 
  -7   4   1      254.88      266.78     42.26 o 
  -6   4   1      390.95      513.47    152.79 o 
  -5   4   1     2379.86     2540.58     89.14 o 
  -4   4   1     7438.40     7515.65    109.47 o 
  -3   4   1     6842.94     7119.45    105.67 o 
  -2   4   1       27.01       50.62     12.49 o 
  -1   4   1     1924.17     1760.42     47.10 o 
   0   4   1       98.44       88.32     14.16 o 
   1   4   1      505.03      452.11     30.00 o 
   2   4   1     6660.45     6408.64    191.25 o 
   3   4   1    10278.48    10719.88    290.62 o 
   4   4   1      108.48      176.30     37.40 o 
   5   4   1      126.84      129.28     26.71 o 
   6   4   1        4.08       44.88     18.16 o 
   7   4   1      616.22      699.84     52.35 o 
   8   4   1       82.34       67.31     24.57 o 
   9   4   1     1593.85     1694.58    116.46 o 
  10   4   1        8.23      -40.60     34.19 o 
  11   4   1      198.08      260.70     67.31 o 
 -10   5   1       75.53       45.71     40.30 o 
  -9   5   1      103.40       83.47     41.67 o 
  -8   5   1      557.43      405.79     67.85 o 
  -7   5   1      840.78      871.13     64.65 o 
  -6   5   1      775.80      741.65     56.73 o 
  -5   5   1       21.87       25.94     24.04 o 
  -4   5   1      180.69      192.95     16.77 o 
  -3   5   1     1279.79     1346.22     60.45 o 
  -2   5   1       25.67       23.15     10.61 o 
  -1   5   1       19.15       33.30     11.87 o 
   0   5   1     3492.61     3408.25     57.04 o 
   1   5   1        6.83      -11.49     10.69 o 
   2   5   1        3.88       -5.34     20.30 o 
   3   5   1      125.73      170.95     37.40 o 
   4   5   1     2696.26     2866.09     79.33 o 
   5   5   1      316.74      285.76     33.12 o 
   6   5   1        0.17      -11.22     14.01 o 
   7   5   1       26.88       32.05     23.51 o 
   8   5   1      389.25      365.41     49.15 o 
   9   5   1      473.52      509.66     53.42 o 
  10   5   1      369.94      324.81     70.52 o 
  11   5   1      222.90      261.77     71.59 o 
 -10   6   1      298.78      310.61     51.07 o 
  -9   6   1       25.99       -7.62     34.22 o 
  -8   6   1      530.55      545.97     57.30 o 
  -7   6   1      513.99      516.33     57.61 o 
  -6   6   1      649.94      600.96     47.43 o 
  -5   6   1     2241.51     2275.90    113.09 o 
  -4   6   1      244.50      232.83     21.13 o 
  -3   6   1     1308.30     1228.92     57.22 o 
  -2   6   1     1287.28     1245.97     36.65 o 
  -1   6   1      884.20      861.33     30.44 o 
   0   6   1      290.42      246.28     18.51 o 
   1   6   1    14771.09    14398.25    172.64 o 
   2   6   1      110.33      129.98     51.54 o 
   3   6   1      188.72      194.95     26.15 o 
   4   6   1     1200.45     1289.49     53.62 o 
   5   6   1      410.36      436.16     36.44 o 
   6   6   1      204.10      219.98     37.93 o 
   7   6   1        1.96      -11.75     21.37 o 
   8   6   1       23.05       -8.55     23.51 o 
   9   6   1        1.32      -16.03     24.57 o 
  11   6   1        0.68       73.72     58.77 o 
  -9   7   1       11.84        0.70     32.65 o 
  -8   7   1        0.37       40.12     30.59 o 
  -7   7   1        2.77       -8.83     26.51 o 
  -6   7   1        2.16       12.41     23.61 o 
  -5   7   1      120.00      104.06     28.66 o 
  -4   7   1        3.06       16.01     19.66 o 
  -3   7   1      124.73       89.79     17.04 o 
  -2   7   1        8.63        5.30     12.02 o 
  -1   7   1     1261.19     1197.85     54.90 o 
   0   7   1       14.49       22.46     11.94 o 
   1   7   1       15.11       10.50     10.71 o 
   2   7   1      796.35      735.28     36.14 o 
   3   7   1       41.00       41.31     21.05 o 
   4   7   1     1310.36     1364.43     58.41 o 
   5   7   1     1194.29     1334.70     59.81 o 
   6   7   1     2166.59     2179.66    101.50 o 
   7   7   1      632.02      633.60     59.83 o 
   8   7   1       63.57       36.33     30.99 o 
   9   7   1       48.01       64.11     32.05 o 
  -9   8   1      177.04      102.47     44.65 o 
  -8   8   1      176.90       95.56     43.04 o 
  -7   8   1        0.02       17.97     30.54 o 
  -6   8   1      107.03      111.57     87.61 o 
  -5   8   1      853.42      855.28     65.26 o 
  -4   8   1        0.01      -23.96     23.57 o 
  -3   8   1      792.78      840.20     55.50 o 
  -2   8   1     1219.79     1328.66     56.04 o 
  -1   8   1        8.63        7.98     17.26 o 
   0   8   1      903.04      952.79     42.54 o 
   1   8   1      676.11      678.09     54.81 o 
   2   8   1      588.43      629.44     37.50 o 
   3   8   1        0.02       -2.99     18.71 o 
   4   8   1        0.00        7.12     41.14 o 
   5   8   1       20.71        0.00     25.64 o 
   6   8   1      550.45      562.01     59.83 o 
   7   8   1      169.69       72.66     33.12 o 
   8   8   1     1731.62     1509.74     94.02 o 
   9   8   1      169.78      224.38     50.22 o 
  10   8   1        3.40       -6.41     34.19 o 
  -8   9   1      105.53      108.83     46.09 o 
  -7   9   1      120.86       25.32     38.90 o 
  -6   9   1        0.02       11.58     33.60 o 
  -5   9   1       78.05       19.31     40.60 o 
  -4   9   1       83.28       59.36     35.67 o 
  -3   9   1      757.62      739.10     61.75 o 
  -2   9   1       17.84       28.27     17.56 o 
  -1   9   1      262.77      229.51     28.40 o 
   0   9   1       32.25       23.57     21.42 o 
   1   9   1      208.02      202.22     27.22 o 
   2   9   1      670.07      660.54     40.25 o 
   3   9   1     1567.71     1679.88     72.65 o 
   4   9   1      739.75      711.60     65.18 o 
   5   9   1       21.73        3.21     25.64 o 
   6   9   1     1248.93     1247.96     86.55 o 
   7   9   1        6.77       17.10     26.71 o 
   8   9   1      613.32      640.01     69.45 o 
   9   9   1      418.75      505.38     72.66 o 
  -7  10   1       43.72       74.57     44.19 o 
  -6  10   1      111.82       35.52     41.22 o 
  -5  10   1        0.49       -7.73     42.74 o 
  -4  10   1       32.08       33.40     32.10 o 
  -3  10   1      190.01      192.69     74.79 o 
  -2  10   1       12.89       15.10     19.54 o 
  -1  10   1      159.15      222.20     30.95 o 
   0  10   1      340.40      384.80     35.42 o 
   1  10   1      245.99      248.10     34.95 o 
   2  10   1       50.65       83.89     28.26 o 
   3  10   1     2222.47     2081.36    108.98 o 
   4  10   1      180.86      205.14     43.81 o 
   5  10   1      730.08      855.84     75.86 o 
   6  10   1      382.11      370.76     60.90 o 
   7  10   1      203.39      197.67     48.08 o 
   8  10   1        9.03       27.78     39.53 o 
  -5  11   1      342.93      212.65     69.45 o 
  -4  11   1      555.98      394.22    120.74 o 
  -3  11   1      347.26      429.03     62.13 o 
  -2  11   1       40.30       55.77     39.24 o 
  -1  11   1      107.66       99.67     26.73 o 
   0  11   1      467.86      444.23     41.25 o 
   1  11   1       30.25       17.29     21.10 o 
   2  11   1        3.14       10.68     29.92 o 
   3  11   1      300.03      253.23     51.29 o 
   4  11   1      218.44      200.87     49.15 o 
   5  11   1        8.71       55.56     35.26 o 
   6  11   1       10.41        5.34     33.12 o 
   7  11   1      264.53      186.98     54.49 o 
  -4  12   1       26.91       58.04     40.76 o 
  -3  12   1       13.76       13.20     43.04 o 
  -2  12   1       21.86       35.14     35.38 o 
  -1  12   1       28.16       41.57     24.98 o 
   0  12   1      190.99      171.04     32.38 o 
   1  12   1       13.12       34.15     28.43 o 
   2  12   1        0.82      -16.03     33.12 o 
   3  12   1        0.07      -23.51     33.12 o 
   4  12   1       29.97       17.10     37.40 o 
   5  12   1      105.60      196.60     54.49 o 
   6  12   1        0.00      -19.23     35.26 o 
  -1  13   1       92.74       94.96     45.91 o 
   0  13   1        0.93      -37.34     24.89 o 
   1  13   1       39.93       38.66     31.02 o 
   2  13   1       15.29       49.15     39.53 o 
   3  13   1       60.71      -11.75     36.33 o 
  -5 -12   2      178.13      266.05     60.90 o 
  -4 -12   2       49.69      -17.10     35.26 o 
  -3 -12   2     1627.78     1849.51    114.33 o 
  -2 -12   2        6.21       -6.41     32.05 o 
  -1 -12   2      166.76      205.14     50.22 o 
   0 -12   2      126.22      194.26     45.41 o 
   1 -12   2       84.42       39.35     32.07 o 
   2 -12   2       59.46       49.48     37.98 o 
   3 -12   2       50.40       86.26     42.87 o 
  -7 -11   2      309.24      381.44     69.45 o 
  -6 -11   2       50.36       98.30     44.88 o 
  -5 -11   2      502.79      601.54     72.66 o 
  -4 -11   2       46.25       49.15     36.33 o 
  -3 -11   2      279.59      404.95     64.11 o 
  -2 -11   2       15.92       26.71     37.40 o 
  -1 -11   2       23.64       99.37     37.40 o 
   0 -11   2       47.73       31.78     24.71 o 
   1 -11   2      133.22      191.58     48.93 o 
   2 -11   2      711.26      769.74    118.22 o 
   3 -11   2      152.00      144.23     44.91 o 
   4 -11   2      694.70      772.07    219.03 o 
   5 -11   2        5.58       10.97     40.60 o 
  -8 -10   2       11.52        6.41     38.46 o 
  -7 -10   2      308.17      225.45     54.49 o 
  -6 -10   2      415.09      647.49     71.59 o 
  -5 -10   2      276.22      246.81     53.42 o 
  -4 -10   2      416.96      434.86     64.11 o 
  -3 -10   2      100.32       35.26     30.99 o 
  -2 -10   2      120.34      107.91     36.33 o 
  -1 -10   2       11.66       46.90     24.90 o 
   0 -10   2      152.98      152.27     28.83 o 
   1 -10   2      205.87      209.93     30.97 o 
   2 -10   2     1455.56     1338.85     57.69 o 
   3 -10   2       55.22       59.38     35.68 o 
   4 -10   2       69.86       41.65     34.98 o 
   5 -10   2      721.78      730.46     72.14 o 
   6 -10   2      251.28      192.11     50.04 o 
  -9  -9   2       21.81       20.30     35.26 o 
  -8  -9   2       64.64       37.40     39.53 o 
  -7  -9   2        2.93       21.37     34.19 o 
  -6  -9   2      111.62      174.16     44.88 o 
  -5  -9   2      264.23      301.31     53.42 o 
  -4  -9   2      224.77      212.62     44.88 o 
  -3  -9   2      109.70       84.41     33.12 o 
  -2  -9   2      182.58      138.90     35.26 o 
  -1  -9   2        7.67      -23.09     15.40 o 
   0  -9   2      394.04      395.74     34.64 o 
   1  -9   2       98.50       97.61     41.46 o 
   2  -9   2     1462.04     1376.56     76.97 o 
   3  -9   2      451.52      395.70     52.60 o 
   4  -9   2      198.61      177.62     41.08 o 
   5  -9   2      106.94       86.19     37.99 o 
   6  -9   2      485.20      595.77     83.34 o 
   7  -9   2      104.76       92.69     44.86 o 
 -10  -8   2       21.09       18.16     35.26 o 
  -9  -8   2      301.11      368.62     64.11 o 
  -8  -8   2     2050.48     2168.98    115.39 o 
  -7  -8   2       50.76       12.82     28.85 o 
  -6  -8   2      108.93      100.44     37.40 o 
  -5  -8   2      426.91      462.64     53.42 o 
  -4  -8   2       40.29       36.33     27.78 o 
  -3  -8   2      238.96      227.58     44.88 o 
  -2  -8   2       14.83       34.02     19.09 o 
  -1  -8   2     2071.07     2089.94     62.38 o 
   0  -8   2      484.03      471.03     32.95 o 
   1  -8   2      104.02       84.72     20.15 o 
   2  -8   2     4357.14     4255.40     93.71 o 
   3  -8   2      140.03      117.39     22.08 o 
   4  -8   2     1656.01     1719.09     73.21 o 
   5  -8   2        4.10       30.70     27.63 o 
   6  -8   2      156.71      128.21     35.75 o 
   7  -8   2       20.76       14.00     29.90 o 
   8  -8   2       32.19       37.95     35.44 o 
  -9  -7   2       67.47       85.48     37.40 o 
  -8  -7   2        0.63      -25.64     28.85 o 
  -7  -7   2      850.48      891.10     71.59 o 
  -6  -7   2       18.19       24.57     26.71 o 
  -5  -7   2       14.72      -24.57     21.37 o 
  -4  -7   2        0.02       41.84     20.35 o 
  -3  -7   2     4283.82     4323.21     90.17 o 
  -2  -7   2      935.31      896.51     38.90 o 
  -1  -7   2     7841.34     8161.59    119.50 o 
   0  -7   2      575.87      674.51     52.90 o 
   1  -7   2       54.87       47.05     14.94 o 
   2  -7   2      215.91      215.86     22.14 o 
   3  -7   2       50.79       83.13     17.27 o 
   4  -7   2      347.73      366.91     40.41 o 
   5  -7   2      504.08      559.22     47.59 o 
   6  -7   2      690.81      729.46     71.34 o 
   7  -7   2      316.88      314.82     46.56 o 
   8  -7   2      512.87      474.84    110.41 o 
   9  -7   2       23.63       14.56     33.40 o 
 -11  -6   2       17.43       55.56     54.49 o 
 -10  -6   2      259.83      111.12     55.56 o 
  -9  -6   2       95.93       54.49     32.05 o 
  -8  -6   2      618.65      566.29     56.63 o 
  -7  -6   2      855.61      879.34     65.18 o 
  -6  -6   2       50.00       17.10     23.51 o 
  -5  -6   2      773.85      739.38     57.70 o 
  -4  -6   2      209.86      241.08     24.35 o 
  -3  -6   2     1689.70     1834.56     52.04 o 
  -2  -6   2     8802.94     8683.38    138.36 o 
  -1  -6   2     1842.28     1815.02     46.20 o 
   0  -6   2      518.25      472.49     24.60 o 
   1  -6   2      183.60      166.80     22.86 o 
   2  -6   2       21.03       -8.39     10.68 o 
   3  -6   2      201.28      198.20     20.17 o 
   4  -6   2      534.19      590.68     28.49 o 
   5  -6   2     1553.47     1513.39     64.53 o 
   6  -6   2      290.49      269.30     37.11 o 
   7  -6   2       56.72       24.38     26.85 o 
   8  -6   2      490.42      491.01     54.01 o 
   9  -6   2       13.70        0.86     30.33 o 
  10  -6   2        4.98       39.56     38.36 o 
 -11  -5   2        6.11      -25.64     42.74 o 
 -10  -5   2        1.88       53.42     45.94 o 
  -9  -5   2      339.66      396.40     52.35 o 
  -8  -5   2        0.71        2.14     23.51 o 
  -7  -5   2      844.80      825.92     59.83 o 
  -6  -5   2     3279.45     3826.16    128.22 o 
  -5  -5   2     2342.76     2598.89     90.82 o 
  -4  -5   2        0.02       -2.07     12.78 o 
  -3  -5   2     1624.25     1622.06     45.66 o 
  -2  -5   2     1063.79     1005.94     36.14 o 
  -1  -5   2     1832.72     1758.67     41.64 o 
   0  -5   2     7229.78     7257.02    101.03 o 
   1  -5   2      206.07      243.01     24.98 o 
   2  -5   2      536.15      527.87     37.78 o 
   3  -5   2      164.67      161.81     17.12 o 
   4  -5   2      121.15      113.58     23.35 o 
   5  -5   2       61.08       69.61     23.08 o 
   6  -5   2        3.03       13.16     20.90 o 
   7  -5   2      399.88      332.88     41.66 o 
   8  -5   2      472.87      530.78     54.16 o 
   9  -5   2      748.46     1002.23     67.34 o 
  10  -5   2       37.52       13.64     32.05 o 
 -11  -4   2        0.25        2.14     47.01 o 
 -10  -4   2      142.14      136.76     55.56 o 
  -9  -4   2      737.03      591.93     79.07 o 
  -8  -4   2      318.07      243.61     37.40 o 
  -7  -4   2       61.27       36.33     21.37 o 
  -6  -4   2      723.12      699.84     48.08 o 
  -5  -4   2      760.47      774.70     37.57 o 
  -4  -4   2      887.52      996.98     40.29 o 
  -3  -4   2      519.47      565.44     39.49 o 
  -2  -4   2     1514.69     1580.40     40.91 o 
  -1  -4   2      247.30      257.49     17.56 o 
   0  -4   2     3646.76     3412.18     56.45 o 
   1  -4   2     4540.10     4479.65     68.62 o 
   2  -4   2     5080.09     5077.45     92.99 o 
   3  -4   2      564.61      456.47     21.07 o 
   4  -4   2      114.67      118.48     19.89 o 
   5  -4   2      249.31      215.91     29.03 o 
   6  -4   2     2038.28     1964.53     72.08 o 
   7  -4   2       82.76      105.83     31.24 o 
   8  -4   2       68.61       78.24     29.06 o 
   9  -4   2      884.15      974.04     68.41 o 
  10  -4   2      563.85      590.78     61.59 o 
  11  -4   2       15.38       55.73     47.56 o 
 -12  -3   2       56.97       87.61     64.11 o 
 -11  -3   2      569.39      472.26     90.82 o 
 -10  -3   2       51.65       13.89     43.81 o 
  -9  -3   2      615.46      723.35     80.13 o 
  -8  -3   2      828.92      816.42     43.83 o 
  -7  -3   2       31.30       28.08     16.80 o 
  -6  -3   2       14.32       25.64     17.10 o 
  -5  -3   2      855.91      934.90     50.22 o 
  -4  -3   2       31.45       26.71     14.96 o 
  -3  -3   2     1694.42     1686.82     41.37 o 
  -2  -3   2      286.00      313.99     19.19 o 
  -1  -3   2      963.94      996.52     29.22 o 
   0  -3   2     1083.24     1070.37     27.03 o 
   1  -3   2     4447.60     4268.54     67.54 o 
   2  -3   2        0.08      -11.02      7.35 o 
   3  -3   2     2247.17     2432.94     53.84 o 
   4  -3   2    11203.29    11613.87    187.74 o 
   5  -3   2     2016.97     2058.61     40.78 o 
   6  -3   2      834.53      746.01     99.90 o 
   7  -3   2      109.72      112.42     29.99 o 
   8  -3   2      194.97      234.97     41.26 o 
   9  -3   2      929.01      871.43     78.00 o 
  10  -3   2       17.07       29.08     40.25 o 
  11  -3   2      207.72      298.67     64.11 o 
 -12  -2   2       12.26      -34.19     52.35 o 
 -11  -2   2      267.31      339.77     75.86 o 
 -10  -2   2      157.97      132.49     49.15 o 
  -9  -2   2      368.15      387.85     70.52 o 
  -8  -2   2      111.96       78.00     41.67 o 
  -7  -2   2       27.38        1.71     38.46 o 
  -6  -2   2       60.90       49.67     15.53 o 
  -5  -2   2     2284.15     2306.81     73.72 o 
  -4  -2   2     8630.92     8546.63    184.84 o 
  -3  -2   2      123.07       94.80     30.45 o 
  -2  -2   2     5491.67     5273.33     77.88 o 
  -1  -2   2    12079.23    11435.05    193.49 o 
   0  -2   2     2992.19     2763.68     41.00 o 
   1  -2   2      286.76      256.57     14.55 o 
   2  -2   2     1475.13     1458.15     39.26 o 
   3  -2   2     1236.98     1167.37     26.22 o 
   4  -2   2    12214.72    12315.49    158.01 o 
   5  -2   2        0.67       15.26     17.95 o 
   6  -2   2      213.61      230.09     53.96 o 
   7  -2   2      738.91      798.14     54.93 o 
   8  -2   2       44.82       49.82     28.44 o 
   9  -2   2     1485.68     1291.77    100.44 o 
  10  -2   2      116.28      137.83     56.63 o 
  11  -2   2      207.31      207.28     64.11 o 
 -12  -1   2       24.07        5.34     60.90 o 
 -11  -1   2       41.10       45.94     52.35 o 
 -10  -1   2        9.19       23.51     44.88 o 
  -9  -1   2        0.11       -4.27     34.19 o 
  -8  -1   2        5.25       -9.62     26.71 o 
  -7  -1   2        0.47        0.19     14.42 o 
  -6  -1   2     1271.44     1321.95     82.27 o 
  -5  -1   2     4312.07     4592.72    158.67 o 
  -4  -1   2      602.68      625.59     49.68 o 
  -3  -1   2       33.68       19.23     11.75 o 
  -2  -1   2      406.89      401.09     21.29 o 
  -1  -1   2       98.35       80.52     11.37 o 
   0  -1   2      250.04      211.45     10.25 o 
   1  -1   2      421.19      429.58     18.33 o 
   2  -1   2      573.97      569.86     20.20 o 
   3  -1   2     1529.44     1436.02     31.71 o 
   4  -1   2     1071.88     1098.72     46.46 o 
   5  -1   2        1.82      -20.76     13.84 o 
   6  -1   2     5285.83     5803.67    141.55 o 
   7  -1   2     4222.82     4583.70    167.75 o 
   8  -1   2      102.47       84.41     37.40 o 
   9  -1   2      319.47      279.94     58.77 o 
  10  -1   2        4.33      -18.16     41.67 o 
  11  -1   2      515.78      459.44     84.41 o 
  12  -1   2      139.69       87.61     60.90 o 
 -12   0   2       80.76      160.27     71.59 o 
 -11   0   2     1990.39     2098.46    145.31 o 
 -10   0   2       75.96       44.88     44.88 o 
  -9   0   2       81.79       47.01     40.60 o 
  -8   0   2      633.57      644.28     71.59 o 
  -7   0   2     1497.37     1599.11     71.58 o 
  -6   0   2     1253.67     1344.26     34.82 o 
  -5   0   2     1399.58     1263.33     31.82 o 
  -4   0   2       75.42       81.19     23.67 o 
  -3   0   2     3436.46     3303.83     67.46 o 
  -2   0   2     1709.16     1635.07     29.94 o 
  -1   0   2       44.31       45.12      5.29 o 
   0   0   2        1.74        2.14      3.82 o 
   1   0   2    10529.73    10001.83    118.90 o 
   2   0   2      857.23      835.03     21.82 o 
   3   0   2     1088.64     1050.30     50.22 o 
   4   0   2      559.46      448.75     40.60 o 
   5   0   2    28347.65    27556.71    595.13 o 
   6   0   2        3.93       14.96     21.37 o 
   7   0   2     1465.93     1579.19     92.96 o 
   8   0   2       95.67       69.45     39.53 o 
   9   0   2      616.23      531.03     67.31 o 
  10   0   2      320.08      338.70     69.45 o 
  11   0   2        0.21       10.68     43.81 o 
  12   0   2      947.34     1057.78    108.98 o 
 -12   1   2       83.65       36.33     57.70 o 
 -11   1   2       14.56      -10.68     42.74 o 
 -10   1   2      141.75       87.61     49.15 o 
  -9   1   2        8.65      -40.60     34.73 o 
  -8   1   2      170.36      152.20     33.77 o 
  -7   1   2      646.55      716.08     51.23 o 
  -6   1   2      552.78      530.46     42.64 o 
  -5   1   2     3961.49     4165.75    107.42 o 
  -4   1   2    11364.92    12204.78    154.62 o 
  -3   1   2      318.47      298.61     12.33 o 
  -2   1   2      991.86      982.51     48.08 o 
  -1   1   2     2803.83     2823.38     46.94 o 
   0   1   2      388.16      378.49     12.18 o 
   1   1   2     7476.17     7478.17    186.98 o 
   4   1   2     5496.30     5730.16    158.13 o 
   5   1   2        0.00       14.96     20.30 o 
   6   1   2     1288.69     1584.53     84.41 o 
   7   1   2     3563.21     3725.73    145.31 o 
   8   1   2       13.61       45.94     32.05 o 
   9   1   2     1215.61     1090.90     94.02 o 
  10   1   2       31.73       56.63     39.53 o 
  11   1   2        0.92       10.68     48.08 o 
  12   1   2        0.04      -49.15     49.15 o 
 -11   2   2       73.73      160.27     64.11 o 
 -10   2   2        3.80       54.28     36.64 o 
  -9   2   2     1201.69     1195.14     75.93 o 
  -8   2   2      474.35      521.26     71.59 o 
  -7   2   2        2.00      -18.47     20.79 o 
  -6   2   2     2036.17     1864.26     82.81 o 
  -5   2   2      590.57      704.18     44.72 o 
  -4   2   2        1.05       -0.36     15.36 o 
  -3   2   2     8456.16     9061.88    170.46 o 
  -2   2   2    39213.40    37876.06    573.02 o 
  -1   2   2     7242.33     7076.76    128.08 o 
   0   2   2      180.63      169.46     18.41 o 
   1   2   2     6250.86     6036.73    108.90 o 
   6   2   2     1166.55     1116.54     72.66 o 
   7   2   2     1054.45      995.81     72.66 o 
   8   2   2      188.28      158.13     42.74 o 
   9   2   2      673.84      632.53     78.00 o 
  10   2   2      230.14      162.41     56.63 o 
  11   2   2       47.27      106.85     51.29 o 
  12   2   2      148.05      163.47     65.18 o 
 -11   3   2        0.02       42.35     38.74 o 
 -10   3   2      113.17      119.04     42.20 o 
  -9   3   2        0.91      -23.78     26.31 o 
  -8   3   2        1.06       19.35     32.59 o 
  -7   3   2       59.33      128.00     65.71 o 
  -6   3   2      689.41      683.77    100.44 o 
  -5   3   2        6.09        2.14     17.39 o 
  -4   3   2      105.19      115.99     24.90 o 
  -3   3   2      345.18      423.80     43.27 o 
  -2   3   2     5039.06     5071.98    175.76 o 
  -1   3   2    24820.80    24258.23    383.06 o 
   0   3   2     4068.25     3949.83     86.56 o 
   1   3   2     8960.09     8407.62    263.91 o 
   2   3   2     1868.50     1882.63     87.61 o 
   7   3   2       75.38       69.45     34.19 o 
   8   3   2       69.50       42.52     18.27 o 
   9   3   2       14.16       26.71     42.74 o 
  10   3   2      266.66      238.27     63.04 o 
  11   3   2       27.13       81.20     50.22 o 
  12   3   2      270.69      275.66     75.86 o 
 -11   4   2       30.75       10.20     39.23 o 
 -10   4   2        0.49       75.86     41.04 o 
  -9   4   2      619.47      600.18     60.31 o 
  -8   4   2      435.06      393.89     53.65 o 
  -7   4   2      669.86      745.40     57.94 o 
  -6   4   2     1099.84      977.47    106.31 o 
  -5   4   2        9.16       10.92     20.36 o 
  -4   4   2     5856.34     6141.77     93.69 o 
  -3   4   2      586.13      553.35     22.82 o 
  -2   4   2      145.28      180.48     34.73 o 
  -1   4   2     1271.03     1257.72     54.87 o 
   0   4   2    17179.36    17937.49    298.04 o 
   1   4   2      926.82     1080.13    105.24 o 
   2   4   2     1368.90     1302.46     75.86 o 
   3   4   2     6098.31     6011.17    194.46 o 
   4   4   2       67.01       84.41     32.05 o 
   7   4   2     2173.39     2336.73     92.96 o 
   8   4   2        0.45       17.10     19.23 o 
   9   4   2       25.53       48.08     38.46 o 
  10   4   2        7.55      -37.40     38.46 o 
  11   4   2       40.57       53.42     51.29 o 
 -10   5   2      136.46      115.25     55.56 o 
  -9   5   2      219.36      234.82     51.33 o 
  -8   5   2       96.30      117.92     59.30 o 
  -7   5   2        3.66       -9.67     22.05 o 
  -6   5   2      172.70      136.20     34.73 o 
  -5   5   2     9004.54     9260.46    228.12 o 
  -4   5   2     3255.43     3198.13     63.06 o 
  -3   5   2      456.42      432.61     26.92 o 
  -2   5   2        6.59        2.14     13.15 o 
  -1   5   2      401.56      425.95     33.33 o 
   0   5   2      176.17      118.17     24.62 o 
   1   5   2    15928.26    16041.10    280.28 o 
   2   5   2        0.56       16.38     16.39 o 
   3   5   2     3756.34     3960.79    152.79 o 
   4   5   2     1330.26     1437.08     91.89 o 
   5   5   2      128.78       95.09     33.12 o 
   7   5   2        5.04      -10.68     21.37 o 
   8   5   2       59.07       14.96     23.51 o 
   9   5   2       17.70       -9.62     23.51 o 
  10   5   2       12.02       32.05     44.88 o 
  11   5   2      421.34      533.16     90.82 o 
 -10   6   2        3.67       22.96     34.34 o 
  -9   6   2     1125.30     1135.43    103.11 o 
  -8   6   2     1390.55     1352.70    137.30 o 
  -7   6   2     1110.68     1177.50     76.35 o 
  -6   6   2       13.07       15.92     26.18 o 
  -5   6   2      582.19      533.96     41.85 o 
  -4   6   2     4851.30     5048.29    107.03 o 
  -3   6   2    11251.10    11067.18    146.08 o 
  -2   6   2      366.95      393.79     22.99 o 
  -1   6   2     4167.37     4188.30     70.07 o 
   0   6   2       14.17        9.02     11.86 o 
   1   6   2      525.01      449.84     60.90 o 
   2   6   2     1244.22     1494.77     62.24 o 
   3   6   2     1029.80     1304.59     88.68 o 
   4   6   2     1967.73     1868.74    107.91 o 
   5   6   2        4.64        4.96     17.31 o 
   6   6   2      974.66     1034.57     71.59 o 
   7   6   2      448.88      473.34     41.50 o 
   8   6   2      672.84      698.77     59.83 o 
   9   6   2      234.80      191.25     41.67 o 
  11   6   2      134.03       94.02     63.04 o 
  -9   7   2        6.93       12.57     33.10 o 
  -8   7   2      110.50       74.71     33.25 o 
  -7   7   2       11.13       28.87     27.03 o 
  -6   7   2      242.10      229.80     56.39 o 
  -5   7   2      229.54      256.28     55.44 o 
  -4   7   2        0.06       -0.68     17.87 o 
  -3   7   2       68.25       60.86     26.85 o 
  -2   7   2     5271.62     5236.21    104.35 o 
  -1   7   2      508.53      512.83     26.28 o 
   0   7   2        4.72        1.07     11.73 o 
   1   7   2      749.79      769.97     49.70 o 
   2   7   2      247.68      280.19     26.89 o 
   3   7   2     1500.63     1475.13     61.87 o 
   4   7   2        0.86       -1.88     17.31 o 
   5   7   2      932.22     1005.10     52.36 o 
   6   7   2       38.01       22.99     20.30 o 
   7   7   2      512.94      489.36     53.42 o 
   8   7   2        5.65       30.99     27.78 o 
   9   7   2        7.55       13.89     29.92 o 
  -9   8   2      113.34      131.58     65.71 o 
  -8   8   2        1.41       -9.52     32.78 o 
  -7   8   2       12.53       13.89     70.52 o 
  -6   8   2      669.93      719.49     79.07 o 
  -5   8   2       49.28       33.46     29.78 o 
  -4   8   2      250.86      260.36     61.97 o 
  -3   8   2        0.03        2.34     14.51 o 
  -2   8   2     2127.45     2025.43     60.79 o 
  -1   8   2      319.13      297.60     29.35 o 
   0   8   2       85.33      110.90     30.53 o 
   1   8   2       91.86      128.67     43.97 o 
   2   8   2       27.79       30.11     20.61 o 
   3   8   2      470.76      442.86     39.12 o 
   4   8   2      228.80      253.36     34.40 o 
   5   8   2     5129.07     5303.92    134.73 o 
   6   8   2      629.97      585.52     59.83 o 
   7   8   2      908.66      788.53     68.38 o 
   8   8   2      284.90      266.05     50.22 o 
   9   8   2        2.02       53.42     38.46 o 
  10   8   2      140.95      120.74     44.88 o 
  -8   9   2        5.12       42.49     41.80 o 
  -7   9   2        1.80       29.31     39.53 o 
  -6   9   2      619.97      534.49    121.27 o 
  -5   9   2      557.43      594.17     64.65 o 
  -4   9   2       62.78       52.35     48.62 o 
  -3   9   2        0.00       17.94     27.38 o 
  -2   9   2      293.40      313.07     48.86 o 
  -1   9   2        0.07       -6.41     15.60 o 
   0   9   2      840.70      778.09     41.96 o 
   1   9   2      398.72      425.30     43.33 o 
   2   9   2      497.42      497.10     36.64 o 
   3   9   2      128.81      113.09     28.43 o 
   4   9   2        1.91      -12.35     18.48 o 
   5   9   2      351.29      359.00     54.49 o 
   6   9   2     2284.14     2192.48    114.33 o 
   7   9   2       32.66       80.13     34.19 o 
   8   9   2        0.00       -1.07     28.85 o 
   9   9   2        0.00      -19.23     33.12 o 
  -7  10   2       12.65       46.77     40.48 o 
  -6  10   2       66.62       28.53     37.21 o 
  -5  10   2        4.53        9.65     35.17 o 
  -4  10   2        4.22       12.29     31.49 o 
  -3  10   2      327.33      238.89     50.75 o 
  -2  10   2       24.49       53.91     26.83 o 
  -1  10   2       31.35       16.02     20.40 o 
   0  10   2     1268.17     1219.21     54.81 o 
   1  10   2      294.72      272.38     33.10 o 
   2  10   2      107.29      136.98     27.27 o 
   3  10   2     3032.88     3048.84    104.23 o 
   4  10   2       18.40      -20.30     21.37 o 
   5  10   2      275.22      298.10     54.49 o 
   6  10   2       75.47       65.18     36.33 o 
   7  10   2        0.06       29.92     30.99 o 
   8  10   2      153.63      134.63     47.01 o 
  -6  11   2       27.10        0.31     39.66 o 
  -5  11   2       16.23       11.58     36.24 o 
  -4  11   2        0.04      -10.68     37.02 o 
  -3  11   2      102.82       80.19     73.19 o 
  -2  11   2       29.30       29.58     21.74 o 
  -1  11   2     2810.14     2774.37     85.16 o 
   0  11   2        1.07      -26.08     18.16 o 
   1  11   2      273.39      273.95     34.91 o 
   2  11   2      120.68      127.35     33.33 o 
   3  11   2        0.36      -11.75     29.92 o 
   4  11   2     1845.31     1849.51    110.05 o 
   5  11   2      905.51      879.34     80.13 o 
   6  11   2       16.86        4.27     32.05 o 
   7  11   2       13.13        3.21     37.40 o 
  -4  12   2        6.21       48.75     42.26 o 
  -3  12   2       48.29       71.09     43.81 o 
  -2  12   2      183.05      125.97     46.98 o 
  -1  12   2       54.70       73.93     27.65 o 
   0  12   2      599.45      671.83     72.48 o 
   1  12   2       26.65       52.64     24.85 o 
   2  12   2        2.40        1.07     33.12 o 
   3  12   2      355.35      507.52     71.59 o 
   4  12   2     2355.50     2330.32    128.22 o 
   5  12   2      458.49      290.62     59.83 o 
   6  12   2        3.92       35.26     36.33 o 
  -1  13   2        8.22       -4.76     41.67 o 
   0  13   2      269.71      227.24     46.92 o 
   1  13   2       71.41       19.77     29.21 o 
   2  13   2       65.25       11.75     38.46 o 
   3  13   2        6.44       16.03     38.46 o 
  -5 -12   3       25.96       11.75     34.19 o 
  -4 -12   3        9.65      -10.68     34.19 o 
  -3 -12   3      425.15      281.01     58.77 o 
  -2 -12   3        8.73        5.34     30.99 o 
  -1 -12   3       54.00       16.03     36.33 o 
   0 -12   3      634.62      669.43     57.71 o 
   1 -12   3      799.32      786.15     59.43 o 
   2 -12   3      278.72      259.64     74.79 o 
   3 -12   3        9.38      -21.97     37.52 o 
  -6 -11   3       21.49       80.13     43.81 o 
  -5 -11   3      761.45      810.96     80.13 o 
  -4 -11   3       18.92       41.67     37.40 o 
  -3 -11   3      962.16     1087.69     86.55 o 
  -2 -11   3       89.52       92.96     40.60 o 
  -1 -11   3      115.79       91.89     37.40 o 
   0 -11   3       17.41       52.85     27.97 o 
   1 -11   3      261.93      236.98     33.78 o 
   2 -11   3      793.17      899.90     76.62 o 
   3 -11   3      328.31      303.83     56.97 o 
   4 -11   3        8.97       35.53     39.23 o 
   5 -11   3        1.35        0.99     39.85 o 
  -8 -10   3      107.72      102.57     47.01 o 
  -7 -10   3      235.60      190.19     52.35 o 
  -6 -10   3       16.28        2.14     35.26 o 
  -5 -10   3        0.15      -27.78     29.92 o 
  -4 -10   3        4.59       18.16     29.92 o 
  -3 -10   3       22.24       78.00     36.33 o 
  -2 -10   3      246.07      169.89     43.81 o 
  -1 -10   3       17.05       -7.48     25.64 o 
   0 -10   3       37.56       34.31     20.72 o 
   1 -10   3       10.94       17.76     20.09 o 
   2 -10   3      130.80      134.97     27.36 o 
   3 -10   3      310.54      272.18     51.42 o 
   4 -10   3       11.63       -2.48     31.83 o 
   5 -10   3       57.06       -9.32     37.41 o 
   6 -10   3        0.89       16.86     37.98 o 
  -9  -9   3      118.47       91.89     40.60 o 
  -8  -9   3      570.27      691.30     73.72 o 
  -7  -9   3       27.74       44.88     35.26 o 
  -6  -9   3        1.73       27.78     33.12 o 
  -5  -9   3      116.32       90.82     38.46 o 
  -4  -9   3        0.47        1.07     28.85 o 
  -3  -9   3      367.63      329.09     54.49 o 
  -2  -9   3      625.38      676.34     61.97 o 
  -1  -9   3      209.45      245.91     42.74 o 
   0  -9   3       78.44       49.45     20.39 o 
   1  -9   3      196.01      191.88     27.66 o 
   2  -9   3      561.45      519.20     39.12 o 
   3  -9   3      568.09      596.83     50.77 o 
   4  -9   3     1231.39     1300.97     82.08 o 
   5  -9   3       12.88       17.33     32.07 o 
   6  -9   3        7.41       -9.91     32.33 o 
   7  -9   3        4.70       23.73     39.78 o 
  -9  -8   3       75.54       48.08     35.26 o 
  -8  -8   3       12.14       -8.55     29.92 o 
  -7  -8   3       17.55       19.23     29.92 o 
  -6  -8   3      499.16      556.67     64.11 o 
  -5  -8   3       81.43       87.61     34.19 o 
  -4  -8   3      532.87      556.67     55.56 o 
  -3  -8   3        0.57       -2.14     25.64 o 
  -2  -8   3      309.02      413.11     69.98 o 
  -1  -8   3     1248.14     1211.51     54.12 o 
   0  -8   3      873.57      920.82     42.25 o 
   1  -8   3      445.15      465.26     30.65 o 
   2  -8   3      185.11      234.16     25.78 o 
   3  -8   3       94.76       83.62     22.98 o 
   4  -8   3        0.51       -5.55     23.86 o 
   5  -8   3      472.79      412.82     46.85 o 
   6  -8   3      280.71      327.82     46.51 o 
   7  -8   3        1.15       -6.64     28.56 o 
   8  -8   3       75.79       78.81     49.05 o 
  -9  -7   3     2287.39     2524.78    118.60 o 
  -8  -7   3        3.53       12.82     27.78 o 
  -7  -7   3       31.37      -23.51     26.71 o 
  -6  -7   3      500.20      594.07     58.77 o 
  -5  -7   3      386.88      521.41     54.49 o 
  -4  -7   3     1161.31     1274.43     61.31 o 
  -3  -7   3       43.24       51.67     22.59 o 
  -2  -7   3      120.65      115.85     29.61 o 
  -1  -7   3     3944.09     4197.37     78.23 o 
   0  -7   3     1327.37     1428.43     55.64 o 
   1  -7   3      674.10      731.08     32.91 o 
   2  -7   3     2370.60     2416.20     57.87 o 
   3  -7   3     1591.41     1588.70     47.46 o 
   4  -7   3     1366.62     1434.99     63.98 o 
   5  -7   3       87.44      141.26     31.14 o 
   6  -7   3      993.77      930.97     64.30 o 
   7  -7   3      281.87      300.49     45.49 o 
   8  -7   3      256.60      284.85     46.86 o 
   9  -7   3       93.77       79.14     49.13 o 
 -11  -6   3       13.52        9.62     52.35 o 
 -10  -6   3      974.13     1052.44    108.98 o 
  -9  -6   3      559.42      506.45     55.56 o 
  -8  -6   3      121.04       71.59     33.12 o 
  -7  -6   3      712.63      775.70     64.11 o 
  -6  -6   3      138.00       85.48     30.99 o 
  -5  -6   3      375.29      379.30     45.94 o 
  -4  -6   3     2634.05     2656.02     83.61 o 
  -3  -6   3        1.92       -2.96     12.15 o 
  -2  -6   3      234.13      245.96     30.02 o 
  -1  -6   3       77.83       73.20     14.71 o 
   0  -6   3      249.97      259.39     34.70 o 
   1  -6   3      738.35      766.27     31.06 o 
   2  -6   3      888.31      899.72     33.50 o 
   3  -6   3      700.85      610.65     29.01 o 
   4  -6   3     4344.59     4624.01     82.17 o 
   5  -6   3       15.95       67.60     23.98 o 
   6  -6   3       11.66       17.02     27.43 o 
   7  -6   3      287.41      261.10     50.02 o 
   8  -6   3     2391.81     2553.92     99.65 o 
   9  -6   3      100.05       90.75     41.54 o 
  10  -6   3       84.96      146.90     55.28 o 
 -11  -5   3        0.00       21.37     48.08 o 
 -10  -5   3      216.67      275.66     70.52 o 
  -9  -5   3       92.78       80.13     34.19 o 
  -8  -5   3      565.77      518.20     51.29 o 
  -7  -5   3     1888.10     2074.95     95.09 o 
  -6  -5   3     1288.14     1487.30     76.93 o 
  -5  -5   3       23.16       11.75     18.16 o 
  -4  -5   3       54.16       50.28     13.44 o 
  -3  -5   3     2655.12     2604.24     59.21 o 
  -2  -5   3    16637.32    17093.03    230.55 o 
  -1  -5   3      309.11      293.09     23.49 o 
   0  -5   3      743.69      697.06     29.76 o 
   1  -5   3      579.59      572.78     25.54 o 
   2  -5   3      123.21      117.15     17.74 o 
   3  -5   3     1540.37     1472.32     39.82 o 
   4  -5   3       57.02       73.14     20.67 o 
   5  -5   3     4322.68     4327.61    107.74 o 
   6  -5   3       42.28       61.53     25.58 o 
   7  -5   3        1.46      -32.76     21.84 o 
   8  -5   3        4.97       18.78     28.12 o 
   9  -5   3       72.13       25.18     30.87 o 
  10  -5   3      206.38      246.84     48.42 o 
 -11  -4   3       20.08       95.09     56.63 o 
 -10  -4   3        0.23       -1.07     40.60 o 
  -9  -4   3      648.65      650.69     83.34 o 
  -8  -4   3       79.19       97.23     26.71 o 
  -7  -4   3      148.30      137.83     30.99 o 
  -6  -4   3      382.98      447.69     41.67 o 
  -5  -4   3       21.13        1.28     13.21 o 
  -4  -4   3       35.87       54.47     12.71 o 
  -3  -4   3      248.80      253.33     22.64 o 
  -2  -4   3       12.74        0.20     13.55 o 
  -1  -4   3     1193.69     1181.29     36.09 o 
   0  -4   3      785.74      654.95     25.14 o 
   1  -4   3      152.87      155.20     15.58 o 
   2  -4   3      148.31      171.92     15.82 o 
   3  -4   3    12081.92    11636.52    145.89 o 
   4  -4   3      349.32      308.50     19.29 o 
   5  -4   3      406.34      386.25     35.45 o 
   6  -4   3       94.21      121.09     29.80 o 
   7  -4   3      609.21      569.53     46.92 o 
   8  -4   3        0.27      -31.29     20.86 o 
   9  -4   3       28.65       30.84     28.68 o 
  10  -4   3       51.58       29.04     38.93 o 
  11  -4   3      133.61      120.74     99.37 o 
 -11  -3   3       30.32       33.12     48.08 o 
 -10  -3   3        0.58       17.10     42.74 o 
  -9  -3   3     1813.21     1905.07    123.94 o 
  -8  -3   3     1872.42     1824.85    167.21 o 
  -7  -3   3      137.94      190.74     26.71 o 
  -6  -3   3     2015.58     2097.39     80.13 o 
  -5  -3   3      554.92      683.82     43.81 o 
  -4  -3   3      492.27      350.57     41.67 o 
  -3  -3   3       93.36       97.03     31.53 o 
  -2  -3   3      857.76      880.81     32.58 o 
  -1  -3   3     3187.95     3354.44     59.70 o 
   0  -3   3     3289.91     3446.73     53.98 o 
   1  -3   3     3398.92     3230.69     55.21 o 
   2  -3   3     1058.85     1013.03     49.85 o 
   3  -3   3      243.91      278.68     17.12 o 
   4  -3   3     1347.10     1405.70     33.54 o 
   5  -3   3      499.99      530.30     27.24 o 
   6  -3   3      927.19     1023.48     93.41 o 
   7  -3   3        2.20       14.03     22.05 o 
   8  -3   3     1184.60     1224.97     63.98 o 
   9  -3   3      776.51      843.67     71.13 o 
  10  -3   3      703.22      849.37     72.12 o 
  11  -3   3        1.62      -53.42     67.31 o 
 -12  -2   3       27.74      -43.81     49.15 o 
 -11  -2   3      435.72      651.76     99.37 o 
 -10  -2   3      130.80      113.26     53.42 o 
  -9  -2   3        2.04       44.88     39.53 o 
  -8  -2   3       27.81        5.34     33.12 o 
  -7  -2   3     1490.83     1439.40    113.79 o 
  -6  -2   3     1389.47     1318.31     47.39 o 
  -5  -2   3     1337.07     1270.40     53.42 o 
  -4  -2   3     5375.39     5423.51    130.35 o 
  -3  -2   3      624.16      648.79     31.85 o 
  -2  -2   3       60.11       57.42     19.77 o 
  -1  -2   3       28.88       43.32      9.19 o 
   0  -2   3      208.57      190.23     13.53 o 
   1  -2   3    11110.79    10235.84    118.07 o 
   2  -2   3       78.66       76.41     10.57 o 
   3  -2   3      377.22      481.00     18.56 o 
   4  -2   3      335.53      341.40     22.52 o 
   5  -2   3      774.20      830.17     31.76 o 
   6  -2   3      120.48      132.05     26.43 o 
   7  -2   3      587.25      531.62     50.73 o 
   8  -2   3     1305.05     1405.03     98.30 o 
   9  -2   3      180.67      210.49     56.63 o 
  10  -2   3        0.88       43.27     37.70 o 
  11  -2   3        0.51       19.69     40.55 o 
 -12  -1   3       10.99       76.93     57.70 o 
 -11  -1   3       53.33       58.77     50.22 o 
 -10  -1   3       47.98       -7.48     39.53 o 
  -9  -1   3      414.15      401.74     68.38 o 
  -8  -1   3      969.28     1042.82     86.55 o 
  -7  -1   3        0.33       -4.22     10.82 o 
  -6  -1   3      533.14      535.66     28.98 o 
  -5  -1   3     1891.17     1857.78     82.81 o 
  -4  -1   3      263.91      227.56     16.42 o 
  -3  -1   3      866.38      835.78     25.66 o 
  -2  -1   3    86341.33    82677.33   1415.71 o 
  -1  -1   3      154.67      221.41     18.16 o 
   0  -1   3       17.38       25.13     29.38 o 
   1  -1   3      334.01      292.01     15.58 o 
   2  -1   3     2248.86     1971.53     33.85 o 
   3  -1   3    14548.76    14028.57    197.86 o 
   4  -1   3      154.80      196.53     42.54 o 
   5  -1   3     1730.12     1591.82     61.35 o 
   6  -1   3      472.50      528.89     50.22 o 
   7  -1   3     1979.51     2307.88    111.12 o 
   8  -1   3     1743.70     1687.10    102.57 o 
   9  -1   3      428.99      364.35     64.11 o 
  10  -1   3      102.34      111.12     49.15 o 
  11  -1   3     1071.73     1227.66    115.39 o 
  12  -1   3       56.39        5.34     73.72 o 
 -12   0   3        7.21       32.05     56.63 o 
 -11   0   3        2.31      -11.75     42.74 o 
 -10   0   3       11.54      -34.19     33.12 o 
  -9   0   3       47.28       28.85     36.33 o 
  -8   0   3       19.76       -6.41     29.92 o 
  -7   0   3     1739.80     1778.93     78.00 o 
  -6   0   3     1880.95     1975.79     44.55 o 
  -5   0   3     1767.13     1683.30     69.37 o 
  -4   0   3        3.23        3.70      8.10 o 
  -3   0   3     3475.53     3169.31     53.83 o 
  -2   0   3     2970.03     2940.11     55.36 o 
  -1   0   3     2515.90     2556.83     35.95 o 
   0   0   3     2929.60     2786.55     63.04 o 
   1   0   3      327.20      344.77     32.05 o 
   2   0   3     1050.39     1029.75     23.67 o 
   3   0   3     8740.56     8709.04    199.80 o 
   4   0   3     3666.37     3967.20    117.53 o 
   5   0   3      359.30      429.52     43.81 o 
   6   0   3      823.65      922.08     65.18 o 
   7   0   3     1250.81     1137.91     79.07 o 
   8   0   3       13.66       11.75     30.99 o 
   9   0   3        4.57       26.71     39.53 o 
  10   0   3      836.26      854.77     90.82 o 
  11   0   3      165.85      117.53     53.42 o 
 -12   1   3       57.66        5.34     54.49 o 
 -11   1   3        7.07       -4.27     45.94 o 
 -10   1   3        0.35      -18.16     41.67 o 
  -9   1   3        5.38       -3.32     25.69 o 
  -8   1   3      154.37      154.86     33.97 o 
  -7   1   3     1441.44     1521.08     72.34 o 
  -6   1   3     1438.93     1509.57     65.27 o 
  -5   1   3      806.17      914.12     24.67 o 
  -4   1   3      153.70      153.12     12.60 o 
  -3   1   3     1109.52     1044.03     43.03 o 
  -2   1   3     1587.22     1597.39     30.75 o 
  -1   1   3     6790.84     6587.22     76.68 o 
   0   1   3    15274.64    14562.56    156.38 o 
   1   1   3    11318.94    10738.05    264.98 o 
   2   1   3      267.20      236.13     37.40 o 
   4   1   3      785.66      778.91     49.15 o 
   5   1   3     1650.13     1646.50     78.00 o 
   6   1   3     3049.57     3409.46    127.15 o 
   7   1   3     2248.95     2529.05    114.33 o 
   8   1   3      412.39      379.30     58.77 o 
   9   1   3        1.91      -44.88     29.92 o 
  10   1   3       18.29       90.82     44.88 o 
  11   1   3       51.20       12.82     41.67 o 
 -11   2   3        1.15       19.23     47.01 o 
 -10   2   3        8.43       20.26     47.55 o 
  -9   2   3       44.65       29.83     28.68 o 
  -8   2   3        0.99      -17.10     22.67 o 
  -7   2   3      368.35      360.72     44.19 o 
  -6   2   3      165.94      205.13     31.57 o 
  -5   2   3       28.41       21.37     22.44 o 
  -4   2   3     1727.67     1780.22     63.89 o 
  -3   2   3     1367.99     1406.10     52.74 o 
  -2   2   3     2258.24     2315.08     63.74 o 
  -1   2   3        0.42       -7.32     12.45 o 
   0   2   3      826.51      863.12     44.88 o 
   1   2   3     7692.61     7626.30    140.68 o 
   6   2   3     3969.38     4498.23    153.86 o 
   7   2   3     7071.22     7973.93    237.20 o 
   8   2   3     1130.73     1082.35     85.48 o 
   9   2   3        1.12      -12.82     32.05 o 
  10   2   3      119.10      169.89     54.49 o 
  11   2   3       19.39      -20.30     42.74 o 
 -11   3   3       21.91       53.54     42.10 o 
 -10   3   3      198.95      204.91     48.19 o 
  -9   3   3      100.06       95.32     44.34 o 
  -8   3   3        8.50      -10.78     24.62 o 
  -7   3   3      264.75      353.88     45.92 o 
  -6   3   3       87.43      113.52     30.45 o 
  -5   3   3      739.49      766.84     49.14 o 
  -4   3   3      674.18      826.52     48.19 o 
  -3   3   3      504.93      533.15     37.12 o 
  -2   3   3     3656.41     3598.22     89.90 o 
  -1   3   3    14584.52    13967.77    430.06 o 
   0   3   3     4281.65     4320.34     93.35 o 
   1   3   3     8245.86     7994.83    116.20 o 
   2   3   3    18843.07    18584.83    458.37 o 
   7   3   3        0.06      -23.51     21.37 o 
   8   3   3     1117.96     1122.95     85.48 o 
   9   3   3      302.74      267.12     57.70 o 
  10   3   3       84.88      169.89     56.63 o 
  11   3   3      101.05      118.60     54.49 o 
  12   3   3      203.61      222.24     75.86 o 
 -11   4   3       13.91       12.70     40.05 o 
 -10   4   3       69.23       47.50     41.04 o 
  -9   4   3        1.38      -11.86     30.29 o 
  -8   4   3      939.25      916.95     67.68 o 
  -7   4   3      155.29      123.25     34.64 o 
  -6   4   3     3710.74     4023.89    123.52 o 
  -5   4   3        7.40       -5.23     18.50 o 
  -4   4   3     2286.29     2446.52    121.27 o 
  -3   4   3     9836.17     9660.15    193.62 o 
  -2   4   3     3127.14     3142.43     88.08 o 
  -1   4   3      303.54      382.09     33.10 o 
   0   4   3      559.15      541.76     35.68 o 
   1   4   3      791.18      890.04     43.61 o 
   2   4   3     1722.56     1768.08     58.50 o 
   3   4   3     2263.13     2461.74    115.39 o 
   8   4   3       76.97       95.09     26.71 o 
   9   4   3        3.33       43.81     39.53 o 
  10   4   3     1303.85     1301.39    111.12 o 
  11   4   3        8.25        9.62     42.74 o 
 -10   5   3      523.59      506.42     69.00 o 
  -9   5   3      645.05      708.59     70.34 o 
  -8   5   3       98.97       46.80     33.00 o 
  -7   5   3      101.29       82.46     33.97 o 
  -6   5   3       98.79      141.70     67.85 o 
  -5   5   3      823.86      934.13     72.12 o 
  -4   5   3      600.15      616.85     34.92 o 
  -3   5   3      187.70      191.58     30.54 o 
  -2   5   3     2663.09     2574.52     83.21 o 
  -1   5   3     1933.48     1934.31     50.67 o 
   0   5   3     1432.65     1424.17     57.46 o 
   1   5   3     2477.88     2497.19     77.12 o 
   2   5   3     4878.10     4945.89    167.21 o 
   3   5   3       39.72       55.56     29.92 o 
   4   5   3     2392.62     2304.67    120.74 o 
   5   5   3      314.88      486.15     65.18 o 
   8   5   3        1.98       -2.14     21.37 o 
   9   5   3        6.45      -14.96     22.44 o 
  10   5   3     1062.88     1300.32    114.33 o 
  11   5   3        1.00       28.85     52.35 o 
 -10   6   3      607.46      613.99     77.53 o 
  -9   6   3      752.95      761.43     72.34 o 
  -8   6   3       93.33       93.04     42.20 o 
  -7   6   3      246.63      246.62     45.70 o 
  -6   6   3      711.03      602.10     74.26 o 
  -5   6   3      597.30      671.06     52.94 o 
  -4   6   3        1.04       14.92     12.19 o 
  -3   6   3      353.65      367.72     22.86 o 
  -2   6   3      710.64      717.46     59.05 o 
  -1   6   3      351.79      392.73     27.46 o 
   0   6   3        8.38       15.29     19.60 o 
   1   6   3     2522.45     2587.63     84.27 o 
   2   6   3        7.78       18.43     19.23 o 
   3   6   3      353.37      357.93     59.83 o 
   4   6   3      398.92      310.92     56.63 o 
   5   6   3      861.97      995.81     89.75 o 
   6   6   3     3095.37     3663.76    174.16 o 
   7   6   3     1232.10     1274.12     76.40 o 
   8   6   3      262.52      306.65     49.15 o 
   9   6   3        3.10        1.07     24.57 o 
  10   6   3       18.76       42.74     48.08 o 
  11   6   3       73.96      173.09     68.38 o 
  -9   7   3        0.74       -7.17     31.67 o 
  -8   7   3      288.79      278.52     51.71 o 
  -7   7   3       67.03       48.98     29.40 o 
  -6   7   3       83.04       76.75     28.42 o 
  -5   7   3      391.80      421.80     43.33 o 
  -4   7   3       10.67        7.00     18.78 o 
  -3   7   3     5034.96     5047.14     86.23 o 
  -2   7   3      146.15      157.44     20.69 o 
  -1   7   3       60.07       38.55     23.86 o 
   0   7   3        4.98       17.10     20.40 o 
   1   7   3     3288.72     3590.83    107.71 o 
   2   7   3     1500.96     1597.91    233.46 o 
   3   7   3     1003.39     1026.79     85.48 o 
   4   7   3      665.51      690.23     76.93 o 
   5   7   3      117.23       48.08     37.40 o 
   6   7   3       38.59       37.40     21.15 o 
   7   7   3     1491.87     1538.59     85.48 o 
   8   7   3      435.72      360.07     54.49 o 
   9   7   3      317.77      340.84     55.56 o 
  -9   8   3       69.78       62.28     44.41 o 
  -8   8   3      175.67      263.96    126.61 o 
  -7   8   3        0.29      -44.07     29.38 o 
  -6   8   3       10.47       -7.12     28.75 o 
  -5   8   3      434.05      481.40     58.41 o 
  -4   8   3       26.20       24.86     27.65 o 
  -3   8   3      415.78      470.83     33.32 o 
  -2   8   3       53.38       28.68     16.81 o 
  -1   8   3       60.41       40.21     17.45 o 
   0   8   3        6.80       21.58     15.11 o 
   1   8   3     1859.61     1879.63     79.03 o 
   2   8   3     1814.97     1954.10    185.38 o 
   3   8   3     2409.01     2553.62    141.04 o 
   4   8   3      911.84      874.84     52.11 o 
   5   8   3      116.14       78.60     46.48 o 
   6   8   3      575.73      533.16     53.42 o 
   7   8   3      116.09      126.08     37.40 o 
   8   8   3      273.45      355.80     56.63 o 
   9   8   3       15.31       43.81     35.26 o 
  10   8   3       84.15      110.05     42.74 o 
  -8   9   3       24.55       35.32     40.48 o 
  -7   9   3      917.04      703.80     72.69 o 
  -6   9   3      527.96      636.06     68.91 o 
  -5   9   3        4.04       -5.20     30.26 o 
  -4   9   3      197.46      139.90     65.18 o 
  -3   9   3       53.24       59.39     66.24 o 
  -2   9   3      225.33      277.57     31.53 o 
  -1   9   3       84.85      122.17     22.48 o 
   0   9   3     1240.15     1197.80     67.48 o 
   1   9   3      368.55      358.73     34.21 o 
   2   9   3        5.11       15.99     16.75 o 
   3   9   3      341.86      317.62     57.70 o 
   4   9   3      795.93      751.02     50.39 o 
   5   9   3      323.31      362.21     54.49 o 
   6   9   3     1721.56     1748.00    100.44 o 
   7   9   3      317.51      355.80     56.63 o 
   8   9   3       88.90       82.27     39.53 o 
   9   9   3      201.18      141.04     50.22 o 
  -7  10   3       91.47       43.83     86.01 o 
  -6  10   3      539.91      533.36     70.81 o 
  -5  10   3      367.79      219.49     49.95 o 
  -4  10   3      150.95      182.75     46.55 o 
  -3  10   3        0.12       10.41     28.98 o 
  -2  10   3      452.91      450.73     38.00 o 
  -1  10   3      293.55      280.07     34.53 o 
   0  10   3     2691.97     3009.41     84.65 o 
   1  10   3      311.71      372.80     41.28 o 
   2  10   3      600.11      591.74     41.44 o 
   3  10   3      209.58      219.48     36.91 o 
   4  10   3      240.72      245.75     47.01 o 
   5  10   3     2283.65     2024.74    111.12 o 
   6  10   3      361.61      379.30     60.90 o 
   7  10   3      322.77      264.98     53.42 o 
   8  10   3        7.78       -9.62     34.19 o 
  -6  11   3      116.55      153.25     52.31 o 
  -5  11   3      319.36      304.39     73.19 o 
  -4  11   3     1263.96     1201.31    224.38 o 
  -3  11   3      639.85      570.34     69.00 o 
  -2  11   3       11.16       27.14     22.26 o 
  -1  11   3      876.07      905.38     65.32 o 
   0  11   3       22.14       68.03     24.48 o 
   1  11   3      650.73      768.68     89.51 o 
   2  11   3       66.36      116.24     27.03 o 
   3  11   3       96.32      111.12     40.60 o 
   4  11   3       13.68       42.74     35.26 o 
   5  11   3     1448.36     1204.16     91.89 o 
   6  11   3      188.73      212.62     53.42 o 
   7  11   3       90.63      116.46     47.01 o 
  -4  12   3        1.60        8.92     38.86 o 
  -3  12   3       44.45       47.01     39.40 o 
  -2  12   3      417.70      451.28     68.76 o 
  -1  12   3       65.42       58.97     26.24 o 
   0  12   3       40.38       36.80     24.71 o 
   1  12   3      306.51      331.78     38.69 o 
   2  12   3      220.31      125.01     43.81 o 
   3  12   3       26.95      -30.99     25.64 o 
   4  12   3      902.51      880.41     82.27 o 
   5  12   3        5.69       45.94     38.46 o 
   6  12   3       81.30       48.08     37.40 o 
  -1  13   3      236.50      183.25     52.06 o 
   0  13   3      101.53      143.22     33.84 o 
   1  13   3       64.51       -8.42     28.43 o 
   2  13   3       27.06       33.12     38.46 o 
   3  13   3       42.14       45.94     38.46 o 
  -4 -12   4      139.08      245.75     58.77 o 
  -3 -12   4        0.99      158.13     47.01 o 
  -2 -12   4       61.76       63.04     39.53 o 
  -1 -12   4      381.55      418.84     65.18 o 
   0 -12   4        9.36      -12.82     33.12 o 
   1 -12   4      151.11       71.43     32.42 o 
   2 -12   4        1.23       17.10     50.22 o 
  -6 -11   4      168.98      142.11     49.15 o 
  -5 -11   4       74.30       61.97     40.60 o 
  -4 -11   4        0.09       -6.41     30.99 o 
  -3 -11   4      312.45      250.02     54.49 o 
  -2 -11   4        5.11       33.12     36.33 o 
  -1 -11   4      112.37      126.08     40.60 o 
   0 -11   4       29.61       53.33     50.75 o 
   1 -11   4      241.53      242.77     46.48 o 
   2 -11   4     1003.88      956.03     68.56 o 
   3 -11   4      899.24      899.30     76.66 o 
   4 -11   4      549.46      653.39     77.49 o 
  -8 -10   4        0.28       49.15     39.53 o 
  -7 -10   4      173.80      130.35     49.15 o 
  -6 -10   4      477.33      388.92     65.18 o 
  -5 -10   4      580.87      609.02     68.38 o 
  -4 -10   4        8.60       23.51     29.92 o 
  -3 -10   4      537.33      515.00     60.90 o 
  -2 -10   4       12.03       54.49     30.99 o 
  -1 -10   4      165.90      119.67     38.46 o 
   0 -10   4     1716.44     1854.84     78.29 o 
   1 -10   4      243.50      323.09     35.81 o 
   2 -10   4        0.08       28.46     28.62 o 
   3 -10   4     1421.61     1498.75     89.60 o 
   4 -10   4       29.13       60.98     38.94 o 
   5 -10   4      116.08      168.14     47.47 o 
   6 -10   4      445.83      605.40     77.00 o 
  -9  -9   4       79.46       67.31     41.67 o 
  -8  -9   4       98.29      120.74     45.94 o 
  -7  -9   4      252.92      248.95     54.49 o 
  -6  -9   4       26.70       -6.41     28.85 o 
  -5  -9   4       59.85       80.13     35.26 o 
  -4  -9   4       68.11       14.96     25.64 o 
  -3  -9   4       29.23        1.07     24.57 o 
  -2  -9   4       41.75        0.00     25.64 o 
  -1  -9   4      300.23      267.12     48.08 o 
   0  -9   4      808.13      771.11     42.93 o 
   1  -9   4      123.93      124.05     24.67 o 
   2  -9   4      696.88      779.88     43.71 o 
   3  -9   4      109.58      117.85     26.12 o 
   4  -9   4      170.39      247.49     46.85 o 
   5  -9   4       87.48       83.06     36.68 o 
   6  -9   4      163.56      144.99     45.92 o 
   7  -9   4       37.17       19.88     37.21 o 
  -9  -8   4      425.64      474.40     69.45 o 
  -8  -8   4      806.92      815.24     75.86 o 
  -7  -8   4        0.57      -22.44     25.64 o 
  -6  -8   4      549.07      518.20     58.77 o 
  -5  -8   4        0.13       29.92     29.92 o 
  -4  -8   4      864.74      869.53     66.78 o 
  -3  -8   4       17.21       -8.27     26.18 o 
  -2  -8   4      326.94      314.12     38.25 o 
  -1  -8   4      458.72      531.52     35.42 o 
   0  -8   4       12.05       33.10     15.23 o 
   1  -8   4        0.15      -20.28     13.52 o 
   2  -8   4      345.25      382.96     47.81 o 
   3  -8   4      282.71      257.55     31.00 o 
   4  -8   4      387.26      429.74     47.16 o 
   5  -8   4        0.15       24.29     31.66 o 
   6  -8   4      163.61      147.27     38.30 o 
   7  -8   4      439.50      496.12     56.31 o 
   8  -8   4       36.42        8.01     34.42 o 
  -9  -7   4      598.70      709.46     68.38 o 
  -8  -7   4        7.42      -33.66     22.44 o 
  -7  -7   4      313.85      246.81     44.88 o 
  -6  -7   4      257.59      369.69     54.49 o 
  -5  -7   4      141.98       77.03     30.99 o 
  -4  -7   4        0.56      -26.81     21.37 o 
  -3  -7   4      371.99      288.77     35.35 o 
  -2  -7   4      607.43      652.69     36.02 o 
  -1  -7   4      853.37      747.85     37.76 o 
   0  -7   4      146.21      140.32     19.57 o 
   1  -7   4      294.13      286.54     24.97 o 
   2  -7   4        2.66       -0.09     13.59 o 
   3  -7   4      803.03      888.92     37.47 o 
   4  -7   4      101.80      121.78     28.60 o 
   5  -7   4      112.20      120.00     31.21 o 
   6  -7   4        2.16        4.57     25.42 o 
   7  -7   4      148.55      174.00     37.10 o 
   8  -7   4      672.20      681.41     62.21 o 
   9  -7   4        0.34      -18.99     34.30 o 
 -10  -6   4     1020.24     1194.54    115.39 o 
  -9  -6   4       98.94      112.19     35.26 o 
  -8  -6   4      116.97      224.38     42.74 o 
  -7  -6   4       45.25       -9.62     23.51 o 
  -6  -6   4     1257.68     1351.60     79.07 o 
  -5  -6   4      614.59      730.42     48.99 o 
  -4  -6   4       41.36       71.37     23.11 o 
  -3  -6   4     1708.69     1724.66     50.90 o 
  -2  -6   4     1118.03     1189.74     49.23 o 
  -1  -6   4     2732.11     2687.91    112.74 o 
   0  -6   4     2233.91     2377.04     60.07 o 
   1  -6   4       66.43       61.43     14.21 o 
   2  -6   4      172.29      177.92     19.49 o 
   3  -6   4     2526.17     2796.16     61.05 o 
   4  -6   4     1445.16     1470.87     44.15 o 
   5  -6   4        2.32       -0.99     20.72 o 
   6  -6   4     1234.76     1279.36    103.41 o 
   7  -6   4      177.16      194.21     38.22 o 
   8  -6   4     1190.91     1167.12     69.70 o 
   9  -6   4      497.60      381.05     63.81 o 
  10  -6   4        2.46       24.31     53.83 o 
 -11  -5   4        0.21       43.81     50.22 o 
 -10  -5   4     3102.61     2842.11    169.89 o 
  -9  -5   4      717.92      679.54     86.55 o 
  -8  -5   4        8.33       22.44     25.64 o 
  -7  -5   4     2038.76     2006.57     92.96 o 
  -6  -5   4      568.05      477.60     48.08 o 
  -5  -5   4     1959.10     1996.96     87.61 o 
  -4  -5   4     2205.47     2209.54     72.91 o 
  -3  -5   4      166.11      114.33     17.88 o 
  -2  -5   4     2052.86     2048.10     73.25 o 
  -1  -5   4      561.08      690.00     30.82 o 
   0  -5   4       63.46       72.54     13.54 o 
   1  -5   4     1314.36     1365.87     38.17 o 
   2  -5   4      920.00      927.27     32.20 o 
   3  -5   4     3201.69     3449.21     65.11 o 
   4  -5   4     1244.02     1311.88     53.82 o 
   5  -5   4      167.89      151.44     26.98 o 
   6  -5   4       29.81        2.65     18.94 o 
   7  -5   4      224.27      160.25     33.44 o 
   8  -5   4       84.31       93.85     32.00 o 
   9  -5   4     1151.57     1222.34     73.08 o 
  10  -5   4        5.01      -38.46     80.13 o 
 -11  -4   4        2.51       24.57     51.29 o 
 -10  -4   4      163.08      182.71     60.90 o 
  -9  -4   4      280.74      251.09     63.04 o 
  -8  -4   4     4224.80     4407.41    141.04 o 
  -7  -4   4       38.63       48.08     24.57 o 
  -6  -4   4      153.13      145.31     29.92 o 
  -5  -4   4      184.68      228.65     34.19 o 
  -4  -4   4      517.18      510.85     23.67 o 
  -3  -4   4     1420.73     1497.44     38.09 o 
  -2  -4   4    18151.33    19096.23    326.77 o 
  -1  -4   4     1114.51     1159.84     35.76 o 
   0  -4   4     2136.27     2081.23     43.25 o 
   1  -4   4     1566.36     1436.97     36.65 o 
   2  -4   4     3501.21     3502.42     68.32 o 
   3  -4   4     1022.82     1072.43     45.49 o 
   4  -4   4      150.61      175.31     24.98 o 
   5  -4   4     1537.72     1510.48     73.11 o 
   6  -4   4        0.25        7.32     26.73 o 
   7  -4   4      338.60      332.47     40.53 o 
   8  -4   4        0.97       21.43     24.09 o 
   9  -4   4       10.71      -26.42     27.77 o 
  10  -4   4      213.49      442.34    112.19 o 
  11  -4   4       89.98        0.00     71.59 o 
 -11  -3   4       12.19      -44.88     42.74 o 
 -10  -3   4       55.88       84.41     45.94 o 
  -9  -3   4      533.57      533.16     82.27 o 
  -8  -3   4     4167.53     4447.74    109.10 o 
  -7  -3   4     5793.72     6113.63    191.79 o 
  -6  -3   4      329.50      391.06     37.40 o 
  -5  -3   4     1339.02     1359.08     61.97 o 
  -4  -3   4     1108.13     1160.10     33.92 o 
  -3  -3   4      336.85      361.55     28.73 o 
  -2  -3   4    10206.38    10304.92    141.03 o 
  -1  -3   4     3854.92     4085.79     69.81 o 
   0  -3   4    18357.29    17196.56    192.41 o 
   1  -3   4     1712.96     1577.20     34.83 o 
   2  -3   4      827.37      833.82     26.52 o 
   3  -3   4      605.33      615.00     23.38 o 
   4  -3   4     1072.53     1168.95     31.55 o 
   5  -3   4       32.83       28.60     10.33 o 
   6  -3   4      107.73       58.39     22.11 o 
   7  -3   4     1164.85     1115.77     56.45 o 
   8  -3   4       77.97       60.02     27.31 o 
   9  -3   4      434.43      489.58     62.84 o 
  10  -3   4      105.72      122.06     60.37 o 
  11  -3   4       14.69       69.45     79.07 o 
 -12  -2   4       79.80       69.45     57.70 o 
 -11  -2   4       32.85       32.05     47.01 o 
 -10  -2   4      470.20      527.82     87.61 o 
  -9  -2   4      362.86      336.57     68.38 o 
  -8  -2   4        1.84      -35.26     30.99 o 
  -7  -2   4        3.73       30.99     15.93 o 
  -6  -2   4     3852.49     3958.22    172.56 o 
  -5  -2   4      133.41      136.76     22.44 o 
  -4  -2   4      343.47      286.32     54.49 o 
  -3  -2   4     1514.71     1600.26     97.76 o 
  -2  -2   4      652.83      586.73     30.23 o 
  -1  -2   4      842.59      939.26     25.83 o 
   0  -2   4    21546.02    21020.00    261.12 o 
   1  -2   4     7140.33     6664.54     84.52 o 
   2  -2   4      411.08      394.15     18.29 o 
   3  -2   4    12314.85    12056.74    143.27 o 
   4  -2   4      115.03      108.55     13.42 o 
   5  -2   4     2755.28     3000.76     54.03 o 
   6  -2   4      872.53      894.75     46.40 o 
   7  -2   4      180.90      205.29     88.15 o 
   8  -2   4     1110.31     1053.87    164.01 o 
   9  -2   4      500.50      501.00    115.93 o 
  10  -2   4        1.58       14.02     36.97 o 
  11  -2   4      217.26      115.39     92.96 o 
 -12  -1   4      127.21       57.70     56.63 o 
 -11  -1   4        0.01      -47.01     42.74 o 
 -10  -1   4       33.11       11.75     41.67 o 
  -9  -1   4      157.00      191.25     54.49 o 
  -8  -1   4      370.81      388.92     65.18 o 
  -7  -1   4      674.92      622.38     71.05 o 
  -6  -1   4     2580.93     2591.38     65.68 o 
  -5  -1   4       98.02       96.51     13.68 o 
  -4  -1   4    10533.84     9836.91    195.58 o 
  -3  -1   4     1041.92      938.53     27.11 o 
  -2  -1   4     2133.68     1944.29     36.62 o 
  -1  -1   4      299.77      278.24     28.31 o 
   0  -1   4       80.86       55.88     13.28 o 
   1  -1   4    51513.97    47581.07    540.47 o 
   2  -1   4     3561.62     3415.31     69.64 o 
   3  -1   4     2885.18     2667.61     75.47 o 
   4  -1   4     4980.27     5124.32     81.11 o 
   5  -1   4     1782.55     1692.08     65.17 o 
   6  -1   4      223.14      299.17     36.89 o 
   7  -1   4      282.52      222.24     44.88 o 
   8  -1   4      535.88      623.98     68.38 o 
   9  -1   4       71.82       52.35     40.60 o 
  10  -1   4       85.25       57.93     37.75 o 
  11  -1   4       78.81      -24.57     71.59 o 
 -12   0   4       13.42        6.41     55.56 o 
 -11   0   4      477.28      560.94     91.89 o 
 -10   0   4       85.69       38.46     51.29 o 
  -9   0   4     1444.76     1492.64    113.26 o 
  -8   0   4       82.55       54.96     42.20 o 
  -7   0   4      441.93      414.59     43.80 o 
  -6   0   4      650.48      689.37     26.90 o 
  -5   0   4     3419.77     3359.96     62.01 o 
  -4   0   4    10273.99    10654.99    142.37 o 
  -3   0   4     1563.85     1362.18     29.81 o 
  -2   0   4     2517.11     2212.11     37.07 o 
  -1   0   4       68.15       64.48      8.79 o 
   0   0   4      742.38      667.29     24.43 o 
   1   0   4     1927.01     1968.69     45.95 o 
   2   0   4     1194.22     1201.15     26.62 o 
   3   0   4     1694.81     1766.52     37.29 o 
   4   0   4     3578.62     3549.43    106.85 o 
   5   0   4     1312.85     1316.35     67.31 o 
   6   0   4       74.29      145.31     33.12 o 
   7   0   4      380.49      391.06     51.29 o 
   8   0   4      141.12      131.42     41.67 o 
   9   0   4      277.44      216.90     53.42 o 
  10   0   4      272.20      179.50     53.42 o 
  12   0   4       54.93       90.82     80.13 o 
 -11   1   4       39.66       22.44     51.29 o 
 -10   1   4      971.84      812.03     92.96 o 
  -9   1   4      171.87      143.35     37.48 o 
  -8   1   4     2276.14     2400.94     95.55 o 
  -7   1   4     1118.64     1206.72     64.97 o 
  -6   1   4     1394.37     1433.57     48.28 o 
  -5   1   4      519.73      543.07     21.53 o 
  -4   1   4     4834.74     4824.46     75.33 o 
  -3   1   4     6489.76     6542.30     92.37 o 
  -2   1   4       79.11       96.72     13.73 o 
  -1   1   4      507.44      550.56     18.00 o 
   0   1   4      600.10      606.06     16.70 o 
   1   1   4      691.75      656.30     17.55 o 
   2   1   4     6568.82     6817.86    204.08 o 
   3   1   4     8519.10     7986.76    243.61 o 
   5   1   4      741.85      799.21     52.35 o 
   6   1   4      440.38      424.18     45.94 o 
   7   1   4     2424.35     2413.66    108.98 o 
   8   1   4      840.07      781.05     69.45 o 
   9   1   4       14.40       36.33     36.33 o 
  10   1   4     1002.38      933.84     91.89 o 
 -11   2   4        3.92       13.89     47.01 o 
 -10   2   4       20.95       22.15     30.59 o 
  -9   2   4       69.58       14.47     34.73 o 
  -8   2   4      111.15       52.29     47.01 o 
  -7   2   4      696.55      726.34     53.98 o 
  -6   2   4      350.21      395.15     95.09 o 
  -5   2   4     1317.81     1457.36     59.94 o 
  -4   2   4       50.75       47.43     20.55 o 
  -3   2   4      242.66      238.29     15.74 o 
  -2   2   4     2709.19     2735.38     48.55 o 
  -1   2   4   111484.72   105869.93   1184.49 o 
   0   2   4     3167.06     3216.52     56.99 o 
   1   2   4        0.98        7.08     19.30 o 
   2   2   4       80.26       85.48     27.78 o 
   6   2   4       20.62       50.22     25.64 o 
   7   2   4      112.65      135.69     39.53 o 
   8   2   4       45.64       71.59     38.46 o 
   9   2   4      677.98      703.05     76.93 o 
  10   2   4       19.11      -32.05     37.40 o 
  11   2   4      386.53      574.83     88.68 o 
 -11   3   4        3.09       -3.50     37.99 o 
 -10   3   4        1.97       19.82     32.83 o 
  -9   3   4        1.12      -25.64     26.44 o 
  -8   3   4       45.27       36.09     30.04 o 
  -7   3   4     1830.79     1912.71     85.01 o 
  -6   3   4     2115.81     2215.79     86.85 o 
  -5   3   4      810.64      814.82     98.83 o 
  -4   3   4       22.66        8.05     22.44 o 
  -3   3   4      711.75      789.44     44.27 o 
  -2   3   4        7.96      -23.19     19.23 o 
  -1   3   4      804.30      892.01     40.30 o 
   0   3   4    26649.88    26756.89    341.84 o 
   1   3   4      947.95      941.42     52.66 o 
   2   3   4        0.54        9.29     15.61 o 
   7   3   4      358.07      377.17     55.56 o 
   8   3   4        6.41        8.55     30.99 o 
   9   3   4      231.28      256.43     57.70 o 
  10   3   4      666.31      891.10     90.82 o 
  11   3   4     1477.93     1313.14    110.05 o 
 -11   4   4       21.61       21.14     41.59 o 
 -10   4   4        6.20      -29.28     34.22 o 
  -9   4   4      796.28      763.44     93.49 o 
  -8   4   4     1435.41     1394.88     80.32 o 
  -7   4   4      228.27      257.03     43.12 o 
  -6   4   4      175.81      176.51     33.37 o 
  -5   4   4      564.20      602.41     47.86 o 
  -4   4   4     1083.95     1050.75     55.07 o 
  -3   4   4       31.72       26.28     17.78 o 
  -2   4   4      246.24      283.31     32.60 o 
  -1   4   4     3589.05     3415.97     88.96 o 
   0   4   4       26.96        8.17     51.29 o 
   1   4   4     4537.33     4685.53    192.32 o 
   2   4   4      721.45      830.60     32.28 o 
   3   4   4     4018.52     3788.77    153.86 o 
   8   4   4      763.60      838.74     76.93 o 
   9   4   4       87.69      145.31     51.29 o 
  10   4   4        0.58       -2.14     42.74 o 
  11   4   4        9.42       19.23     47.01 o 
 -10   5   4      194.23      206.14    139.97 o 
  -9   5   4       36.33       10.40     64.64 o 
  -8   5   4      901.82      915.57    112.72 o 
  -7   5   4      679.71      590.13     64.64 o 
  -6   5   4       24.12      -11.34     21.52 o 
  -5   5   4      505.07      545.57     48.07 o 
  -4   5   4      347.55      459.33     51.29 o 
  -3   5   4     2952.54     2859.82     92.48 o 
  -2   5   4      357.74      409.77     37.75 o 
  -1   5   4     2014.61     2002.36     71.78 o 
   0   5   4      177.38      227.44     28.73 o 
   1   5   4      200.76      202.61     28.44 o 
   2   5   4     5278.63     5632.37     97.58 o 
   3   5   4    13699.87    13772.48    386.78 o 
   4   5   4      343.41      417.77     60.90 o 
   5   5   4      306.93      210.49     48.08 o 
   9   5   4       20.53       53.42     27.78 o 
  10   5   4      291.94      424.18     80.13 o 
  11   5   4       67.38       29.92     51.29 o 
 -10   6   4        2.40        9.64     48.62 o 
  -9   6   4      248.90      314.25     75.33 o 
  -8   6   4       81.86      169.78     60.90 o 
  -7   6   4      542.95      562.60     59.43 o 
  -6   6   4     2834.88     2844.78    111.81 o 
  -5   6   4       13.53       41.24     25.30 o 
  -4   6   4      269.11      258.87     23.12 o 
  -3   6   4     5038.06     5433.22    143.44 o 
  -2   6   4     8723.99     8921.63    153.25 o 
  -1   6   4        1.35        6.45     13.11 o 
   0   6   4      192.31      175.47     61.97 o 
   1   6   4     2149.28     2127.24     76.45 o 
   2   6   4     7876.48     7961.74    172.18 o 
   3   6   4     1634.55     1738.39    105.78 o 
   4   6   4      533.09      635.74     71.59 o 
   5   6   4     1105.93     1165.69     95.09 o 
   6   6   4        0.48        5.34     38.46 o 
   7   6   4      536.40      631.46     82.27 o 
   8   6   4      748.89      856.91    100.44 o 
   9   6   4      318.77      278.87     47.01 o 
  10   6   4       90.21      105.78     55.56 o 
  11   6   4      147.21      175.23     66.24 o 
  -9   7   4      150.39      109.53     45.38 o 
  -8   7   4      283.30      422.04     61.87 o 
  -7   7   4       87.87      190.11     63.04 o 
  -6   7   4       37.66        7.83     29.08 o 
  -5   7   4     3284.53     3296.52    120.48 o 
  -4   7   4        4.64       18.52     19.49 o 
  -3   7   4      361.43      364.66     28.74 o 
  -2   7   4     2335.70     2421.21     92.58 o 
  -1   7   4     2472.61     2358.13     88.76 o 
   0   7   4        0.07       -3.97     19.17 o 
   1   7   4     1102.42     1213.30     61.75 o 
   2   7   4      799.76      921.24     54.46 o 
   3   7   4      191.79      133.56     42.74 o 
   4   7   4       99.22      146.38     47.01 o 
   5   7   4       14.37       19.23     33.12 o 
   6   7   4      409.09      464.78     79.07 o 
   7   7   4     2278.97     2270.48    144.24 o 
   8   7   4      385.24      497.90     61.97 o 
   9   7   4        0.55       23.51     28.85 o 
  -9   8   4        7.66       33.80     40.61 o 
  -8   8   4       45.68       48.14     38.86 o 
  -7   8   4       57.53       18.93     31.62 o 
  -6   8   4     1501.16     1515.16     92.42 o 
  -5   8   4      329.55      293.97     49.03 o 
  -4   8   4      401.93      380.57    117.53 o 
  -3   8   4      119.54      121.84     26.43 o 
  -2   8   4      405.13      392.37     34.05 o 
  -1   8   4      122.90       68.52     28.75 o 
   0   8   4      263.16      231.56     47.01 o 
   1   8   4     3211.68     3384.78    111.05 o 
   2   8   4       80.08      113.26     30.04 o 
   3   8   4     1786.94     1839.89    122.87 o 
   4   8   4      684.92      629.32     81.20 o 
   5   8   4      491.97      518.20     76.93 o 
   6   8   4     3311.11     3378.48    178.43 o 
   7   8   4       17.50      115.39     36.33 o 
   8   8   4        9.29       40.60     32.05 o 
   9   8   4        6.97       22.44     34.19 o 
  10   8   4       10.12       39.53     39.53 o 
  -8   9   4       11.61      -35.37     35.41 o 
  -7   9   4       41.37        5.97     34.73 o 
  -6   9   4        0.31       -7.01     28.75 o 
  -5   9   4      823.56      722.04     67.47 o 
  -4   9   4      182.69      262.37     46.82 o 
  -3   9   4      619.27      602.25    106.85 o 
  -2   9   4     2402.06     2254.93     68.37 o 
  -1   9   4      114.28      130.51     23.06 o 
   0   9   4       13.48       43.17     18.68 o 
   1   9   4     1250.38     1343.05     73.77 o 
   2   9   4        0.16       -9.39     23.52 o 
   3   9   4     1752.02     2155.09    138.90 o 
   4   9   4      154.69      162.03     52.89 o 
   5   9   4       12.44       20.84     23.72 o 
   6   9   4       97.58       78.00     34.19 o 
   7   9   4      524.27      466.92     63.04 o 
   8   9   4      358.29      288.48     55.56 o 
   9   9   4      195.62      200.87     54.49 o 
  -7  10   4      122.85       46.72     44.10 o 
  -6  10   4      297.08      168.50     49.26 o 
  -5  10   4      431.96      306.15    111.12 o 
  -4  10   4       35.82       29.18     31.71 o 
  -3  10   4        6.95       -0.59     32.60 o 
  -2  10   4       19.56       20.13     20.53 o 
  -1  10   4      370.97      366.33     87.17 o 
   0  10   4      244.31      246.89     32.05 o 
   1  10   4      142.76      110.41     24.97 o 
   2  10   4      644.06      577.17     40.11 o 
   3  10   4     4487.72     4347.84    164.01 o 
   4  10   4        0.26      -25.29     19.11 o 
   5  10   4        0.79      -12.82     25.64 o 
   6  10   4      717.36      673.13     70.52 o 
   7  10   4      129.00       84.41     40.60 o 
   8  10   4      282.49      364.35     64.11 o 
  -6  11   4       59.54      -17.89     38.18 o 
  -5  11   4       11.34       -3.48     35.29 o 
  -4  11   4        8.03       58.66     36.35 o 
  -3  11   4      149.98      174.45     47.94 o 
  -2  11   4        5.67       10.34     20.81 o 
  -1  11   4      420.49      514.06     48.83 o 
   0  11   4        3.15       28.78     22.54 o 
   1  11   4      279.77      212.06     32.37 o 
   2  11   4        3.71      -14.14     19.08 o 
   3  11   4       11.53       38.00     28.65 o 
   4  11   4       12.26      -38.46     25.64 o 
   5  11   4      682.10      674.20     70.52 o 
   6  11   4      291.99      348.32     63.04 o 
   7  11   4       38.33      -49.15     34.19 o 
  -4  12   4       13.47        7.60     39.23 o 
  -3  12   4       21.97       16.57     36.54 o 
  -2  12   4        7.40       44.31     41.32 o 
  -1  12   4      276.00      227.07     53.52 o 
   0  12   4      227.27      273.04     37.12 o 
   1  12   4      206.39      157.48     30.90 o 
   2  12   4        1.86       -8.34     25.99 o 
   3  12   4       36.36      -18.16     28.85 o 
   4  12   4      354.94      305.58     59.83 o 
   5  12   4       16.85       65.18     42.74 o 
   6  12   4      116.48       79.07     42.74 o 
  -1  13   4       40.44       42.87     39.91 o 
   0  13   4       18.42       33.14     27.81 o 
   1  13   4      147.25      124.74     31.85 o 
   2  13   4        4.78      -34.19     33.12 o 
   3  13   4       48.07       25.64     37.40 o 
  -3 -12   5        5.95       -6.41     35.26 o 
  -2 -12   5      429.97      485.08     73.72 o 
  -1 -12   5        5.36       51.29     37.40 o 
   0 -12   5        8.08       80.13     39.53 o 
   1 -12   5       49.22       72.08     33.40 o 
   2 -12   5       24.04      -39.53     44.88 o 
  -6 -11   5        0.77       39.53     38.46 o 
  -5 -11   5       19.02       28.85     39.53 o 
  -4 -11   5      708.05      760.75     76.93 o 
  -3 -11   5      448.97      367.55     61.97 o 
  -2 -11   5      470.21      480.81     67.31 o 
  -1 -11   5       21.22       72.66     36.33 o 
   0 -11   5        4.64      -21.37     29.92 o 
   1 -11   5      317.56      431.07     51.83 o 
   2 -11   5        3.94       30.80     28.65 o 
   3 -11   5      800.42      792.70     75.30 o 
   4 -11   5      505.17      509.83    100.97 o 
  -7 -10   5      247.18      275.66     59.83 o 
  -6 -10   5        1.52       24.57     34.19 o 
  -5 -10   5       78.04       78.00     39.53 o 
  -4 -10   5      212.52      255.36     53.42 o 
  -3 -10   5      582.09      586.59     64.11 o 
  -2 -10   5     1198.95     1188.13     85.48 o 
  -1 -10   5       62.28      111.12     38.46 o 
   0 -10   5        0.74       20.15     20.79 o 
   1 -10   5      676.42      732.55     68.92 o 
   2 -10   5      977.60      965.19     50.51 o 
   3 -10   5     1423.52     1504.51     98.30 o 
   4 -10   5      892.21      931.56     79.60 o 
   5 -10   5        6.51       35.54     39.09 o 
   6 -10   5       61.98       40.82     49.68 o 
  -8  -9   5       16.92      -43.27     28.85 o 
  -7  -9   5      259.11      248.95     54.49 o 
  -6  -9   5        4.95       -8.55     28.85 o 
  -5  -9   5     1117.05     1246.90     87.61 o 
  -4  -9   5       34.35       13.89     27.78 o 
  -3  -9   5      110.69      105.78     34.19 o 
  -2  -9   5       79.16       99.37     34.19 o 
  -1  -9   5     1330.99     1241.55     82.27 o 
   0  -9   5     2435.01     2314.61     86.55 o 
   1  -9   5      915.64      942.75     47.08 o 
   2  -9   5      104.18       68.91     29.09 o 
   3  -9   5     1301.56     1335.90     56.49 o 
   4  -9   5       17.20       10.17     47.01 o 
   5  -9   5      843.37      667.99    109.52 o 
   6  -9   5        0.71       14.23     34.98 o 
   7  -9   5       37.74       77.98     43.51 o 
  -9  -8   5        0.23       18.16     34.19 o 
  -8  -8   5      110.05      127.15     44.88 o 
  -7  -8   5       61.62       92.96     39.53 o 
  -6  -8   5     1297.10     1333.44     88.68 o 
  -5  -8   5      153.09      170.40     32.68 o 
  -4  -8   5      320.97      395.47     46.04 o 
  -3  -8   5        1.21        7.37     20.34 o 
  -2  -8   5       19.17       47.30     25.07 o 
  -1  -8   5      204.90      205.34     31.82 o 
   0  -8   5      927.19      926.84     39.61 o 
   1  -8   5       25.15       -2.75     14.94 o 
   2  -8   5       25.46       27.86     28.22 o 
   3  -8   5        5.68        4.99     17.02 o 
   4  -8   5      419.32      533.12     51.89 o 
   5  -8   5     2566.62     2648.80     95.36 o 
   6  -8   5     1270.16     1254.61     71.06 o 
   7  -8   5       68.12       63.86     35.59 o 
   8  -8   5        8.21      -62.35     41.99 o 
  -9  -7   5       83.61       32.05     34.19 o 
  -8  -7   5      383.66      373.96     56.63 o 
  -7  -7   5      108.02       26.71     34.19 o 
  -6  -7   5      340.34      345.11     53.42 o 
  -5  -7   5        4.89        3.86     21.43 o 
  -4  -7   5       68.66       85.87     25.84 o 
  -3  -7   5     1114.05     1051.73     57.09 o 
  -2  -7   5       50.20       24.25     19.01 o 
  -1  -7   5      296.77      302.23     36.05 o 
   0  -7   5      733.54      764.03     33.86 o 
   1  -7   5      594.99      624.64     43.64 o 
   2  -7   5        1.95      -10.91     14.56 o 
   3  -7   5      244.10      255.98     25.85 o 
   4  -7   5     3108.52     2959.99     92.40 o 
   5  -7   5       60.28       64.75     27.15 o 
   6  -7   5      162.80      153.80     64.96 o 
   7  -7   5       84.86      108.27     35.56 o 
   8  -7   5      233.18      277.32     70.65 o 
   9  -7   5       48.17       28.00     43.83 o 
 -10  -6   5      114.14       27.78     52.35 o 
  -9  -6   5      930.90      906.06     71.59 o 
  -8  -6   5       25.01       18.16     28.85 o 
  -7  -6   5     2008.81     2096.32    101.50 o 
  -6  -6   5        3.40        2.14     21.37 o 
  -5  -6   5       77.27       84.31     26.21 o 
  -4  -6   5        5.66       23.65     20.34 o 
  -3  -6   5     1110.12     1130.52     78.00 o 
  -2  -6   5     3954.96     3894.97     82.00 o 
  -1  -6   5      123.86      164.41     21.37 o 
   0  -6   5      128.94      158.60     18.41 o 
   1  -6   5       23.61        4.97     11.93 o 
   2  -6   5      883.45      946.76     54.93 o 
   3  -6   5      342.44      367.28     25.03 o 
   4  -6   5      331.86      382.35     26.69 o 
   5  -6   5     1957.35     1974.26    120.57 o 
   6  -6   5       61.02       68.39     27.32 o 
   7  -6   5      524.18      567.81     54.81 o 
   8  -6   5      537.00      504.59     55.97 o 
   9  -6   5      362.98      464.78     89.75 o 
 -11  -5   5        0.37       12.82     50.22 o 
 -10  -5   5       18.50       38.46     48.08 o 
  -9  -5   5       18.72       14.96     43.81 o 
  -8  -5   5     2899.70     2759.84    114.33 o 
  -7  -5   5      119.65       73.72     28.85 o 
  -6  -5   5      137.25       57.70     27.78 o 
  -5  -5   5     2019.27     2064.65     75.10 o 
  -4  -5   5       21.84        4.54     16.49 o 
  -3  -5   5      636.86      656.34     27.70 o 
  -2  -5   5       36.83       33.97     16.57 o 
  -1  -5   5       43.72       44.58     14.23 o 
   0  -5   5     1023.27      950.93     32.28 o 
   1  -5   5      151.96      155.67     25.60 o 
   2  -5   5       21.48        8.50     10.47 o 
   3  -5   5     7274.99     7322.94    108.86 o 
   4  -5   5     5122.32     5298.95     88.62 o 
   5  -5   5     1898.75     1916.57     69.80 o 
   6  -5   5      209.35      227.19     34.91 o 
   7  -5   5     1001.84     1006.97     95.33 o 
   8  -5   5      623.87      638.45     54.83 o 
   9  -5   5       17.69      -55.20     39.40 o 
  10  -5   5       16.94      120.74     95.09 o 
 -11  -4   5      165.47      215.83     71.59 o 
 -10  -4   5        0.74       30.99     48.08 o 
  -9  -4   5        3.52      -40.60     36.33 o 
  -8  -4   5     1127.89     1238.84     58.11 o 
  -7  -4   5      756.07      819.51     57.70 o 
  -6  -4   5       19.01       12.82     19.23 o 
  -5  -4   5      112.90      180.41     28.30 o 
  -4  -4   5      237.46      255.52     31.05 o 
  -3  -4   5      194.10      191.16     26.37 o 
  -2  -4   5        0.05        5.24     14.33 o 
  -1  -4   5       20.91       24.38     12.47 o 
   0  -4   5        7.82       25.18     10.84 o 
   1  -4   5      145.53      129.94     14.79 o 
   2  -4   5      379.41      362.70     21.61 o 
   3  -4   5      395.75      437.94     22.54 o 
   4  -4   5      361.18      369.98     22.12 o 
   5  -4   5      132.86      154.21     17.29 o 
   6  -4   5       56.32       41.28     22.97 o 
   7  -4   5       95.81       68.46     25.78 o 
   8  -4   5       22.66       14.74     26.56 o 
   9  -4   5      280.88      377.16     59.69 o 
  10  -4   5        0.22      -83.34     71.59 o 
 -11  -3   5      253.86      365.41     82.27 o 
 -10  -3   5      363.26      308.79     71.59 o 
  -9  -3   5     2609.55     2548.28    146.38 o 
  -8  -3   5      220.70      287.54     53.42 o 
  -7  -3   5     5455.22     5503.89    157.60 o 
  -6  -3   5      282.77      289.55     37.40 o 
  -5  -3   5      505.21      501.54     51.82 o 
  -4  -3   5    10702.19    10959.31    239.87 o 
  -3  -3   5     8682.26     8430.50    240.40 o 
  -2  -3   5     5909.82     5856.06    118.37 o 
  -1  -3   5      688.18      615.99     36.40 o 
   0  -3   5      480.89      497.01     24.62 o 
   1  -3   5      810.92      870.39     26.98 o 
   2  -3   5    14877.27    14301.66    168.76 o 
   3  -3   5     4484.15     4378.08     70.33 o 
   4  -3   5      120.01      188.06     23.13 o 
   5  -3   5     1054.27     1000.15     31.61 o 
   6  -3   5      933.99      894.42     69.79 o 
   7  -3   5     1723.16     1553.35    125.87 o 
   8  -3   5      155.83      103.80     37.52 o 
   9  -3   5        1.57        7.63     70.52 o 
  10  -3   5        0.17       68.38     75.86 o 
  11  -3   5       25.45      110.05     76.93 o 
 -11  -2   5        7.78       14.96     48.08 o 
 -10  -2   5      252.49      269.25     68.38 o 
  -9  -2   5     4256.17     3887.07    183.78 o 
  -8  -2   5      193.57      290.62     61.97 o 
  -7  -2   5       41.20       64.12     18.27 o 
  -6  -2   5      504.09      522.24     32.52 o 
  -5  -2   5       40.26       44.88     17.10 o 
  -4  -2   5     1437.76     1372.15     67.31 o 
  -3  -2   5       41.79       46.30     15.29 o 
  -2  -2   5    10351.20     9833.64    169.75 o 
  -1  -2   5      823.85      763.16     34.91 o 
   0  -2   5       30.70       20.66     12.67 o 
   1  -2   5     5849.60     5292.57     86.52 o 
   2  -2   5      961.47     1027.42     27.75 o 
   3  -2   5     8202.40     8149.31    106.22 o 
   4  -2   5      529.46      482.62     61.29 o 
   5  -2   5      309.98      275.53     19.87 o 
   6  -2   5      229.21      223.12     34.36 o 
   7  -2   5      625.09      593.86     51.54 o 
   8  -2   5        3.82       -7.31     25.56 o 
   9  -2   5     1099.47     1241.73     79.83 o 
  10  -2   5        2.71      -24.57     64.11 o 
  11  -2   5        4.24       21.37     72.66 o 
 -11  -1   5       26.73      -37.40     43.81 o 
 -10  -1   5       69.58       67.31     49.15 o 
  -9  -1   5      362.86      328.02     64.11 o 
  -8  -1   5     4566.03     4167.00    179.50 o 
  -7  -1   5      194.98      211.27     24.54 o 
  -6  -1   5      392.84      362.68     23.68 o 
  -5  -1   5      601.39      626.79     29.56 o 
  -4  -1   5    13955.39    13763.05    162.92 o 
  -3  -1   5       16.30       19.01     10.27 o 
  -2  -1   5      850.07      816.00     30.65 o 
  -1  -1   5     8851.54     8689.76    370.22 o 
   0  -1   5      803.27      764.86     36.86 o 
   1  -1   5        5.64        4.00      7.62 o 
   2  -1   5        0.48        8.75      8.36 o 
   3  -1   5      783.50      745.97     34.46 o 
   4  -1   5     6493.87     6734.47    101.82 o 
   5  -1   5      105.43      100.43     14.11 o 
   6  -1   5      251.20      238.63     60.37 o 
   7  -1   5        2.71      -14.09     22.13 o 
   8  -1   5      658.75      626.07     55.49 o 
   9  -1   5      282.81      303.10     49.41 o 
  10  -1   5      110.85      -34.19     54.49 o 
  11  -1   5      203.53      166.68     90.82 o 
 -11   0   5      437.06      435.93     82.27 o 
 -10   0   5      284.05      200.87     65.18 o 
  -9   0   5      984.33     1207.36    103.64 o 
  -8   0   5       36.39       22.12     25.23 o 
  -7   0   5      883.79      823.65     52.82 o 
  -6   0   5     3701.86     3768.82     70.68 o 
  -5   0   5     3533.13     3487.67     76.26 o 
  -4   0   5     5003.91     5025.21     80.33 o 
  -3   0   5     1180.83     1148.99     42.26 o 
  -2   0   5      626.47      597.00     20.36 o 
  -1   0   5     1290.03     1104.75     25.06 o 
   0   0   5      581.10      511.29     21.52 o 
   1   0   5    26784.68    25037.19    363.98 o 
   2   0   5       44.16       36.90     15.50 o 
   3   0   5      312.23      338.81     22.94 o 
   4   0   5     1555.66     1601.59     38.17 o 
   5   0   5      350.43      350.85     32.69 o 
   6   0   5       63.94       57.06     21.34 o 
   7   0   5       92.42       81.72     26.45 o 
   8   0   5      128.31      162.43     36.08 o 
   9   0   5        8.72        3.32     26.85 o 
  10   0   5       86.92       -6.41     55.56 o 
  11   0   5       70.21      152.79     80.13 o 
 -11   1   5      536.76      633.60    100.44 o 
 -10   1   5      278.43      206.21     58.77 o 
  -9   1   5      883.90      861.02     64.92 o 
  -8   1   5        0.09        3.74     24.39 o 
  -7   1   5        6.97       17.10     21.52 o 
  -6   1   5      428.94      476.29     22.57 o 
  -5   1   5        0.09       -6.02      8.32 o 
  -4   1   5     2817.56     2843.20     53.37 o 
  -3   1   5        7.25       26.37      8.82 o 
  -2   1   5      604.16      602.22     20.69 o 
  -1   1   5     2981.03     2638.19     42.34 o 
   0   1   5      336.72      296.12     14.67 o 
   1   1   5    12193.06    11345.64    140.70 o 
   2   1   5    20943.65    20463.21    305.70 o 
   3   1   5     1069.69     1016.11     46.48 o 
   4   1   5      512.40      620.18     54.49 o 
   5   1   5      151.20      164.13     25.24 o 
   6   1   5      715.93      788.53     55.56 o 
   7   1   5      140.57       98.30     33.12 o 
   8   1   5      313.51      385.71     53.42 o 
   9   1   5       16.83        4.27     33.12 o 
  10   1   5        9.45       64.11     41.67 o 
  11   1   5      758.82     1195.61    157.06 o 
  12   1   5      262.91      149.58     96.16 o 
 -11   2   5       82.00      100.44     56.63 o 
 -10   2   5       85.67       96.67     39.51 o 
  -9   2   5       65.06       51.29     34.00 o 
  -8   2   5     1289.07     1203.89     71.76 o 
  -7   2   5       27.01       27.25     24.18 o 
  -6   2   5      147.56      161.19     55.03 o 
  -5   2   5      555.20      568.41     21.98 o 
  -4   2   5     7236.75     7697.63    110.73 o 
  -3   2   5       18.34       -5.52     12.80 o 
  -2   2   5     2318.80     2243.01     40.60 o 
  -1   2   5     2317.16     2134.36     38.36 o 
   0   2   5     1501.65     1387.87     29.35 o 
   1   2   5     1010.96      961.23     29.35 o 
   2   2   5      576.86      524.61     51.29 o 
   3   2   5      986.24      773.57     69.45 o 
   4   2   5        9.91       29.92     29.92 o 
   5   2   5        8.81       27.78     20.30 o 
   6   2   5     1142.69     1060.98     67.31 o 
   7   2   5      147.25      167.75     39.53 o 
   8   2   5      307.21      372.89     55.56 o 
   9   2   5       82.60       78.00     38.46 o 
  10   2   5      486.10      525.68     76.93 o 
 -11   3   5       24.68       19.31     41.05 o 
 -10   3   5        0.03      -31.52     29.52 o 
  -9   3   5      585.35      597.94     66.71 o 
  -8   3   5      256.37      395.80     52.82 o 
  -7   3   5      205.26      275.53     44.34 o 
  -6   3   5      330.79      389.09     55.56 o 
  -5   3   5       45.78       41.50     20.74 o 
  -4   3   5        6.28       16.22     18.50 o 
  -3   3   5     1448.48     1450.00     58.26 o 
  -2   3   5     6262.41     5815.58    125.79 o 
  -1   3   5       68.00       74.91     23.64 o 
   0   3   5      249.13      286.49     38.06 o 
   1   3   5      346.21      377.21     22.13 o 
   2   3   5       64.31       74.67     19.47 o 
   3   3   5    12626.25    13721.19    364.35 o 
   7   3   5       22.67        7.48     27.78 o 
   8   3   5       25.20       41.67     33.12 o 
   9   3   5     1026.44     1024.66     88.68 o 
  10   3   5      881.83      885.76     87.61 o 
 -11   4   5       48.75       83.36     45.68 o 
 -10   4   5      267.90      288.56     55.70 o 
  -9   4   5       96.78       83.44     37.35 o 
  -8   4   5        0.67        6.25     29.84 o 
  -7   4   5       77.51       70.20     50.75 o 
  -6   4   5     1454.13     1385.53     72.34 o 
  -5   4   5     1253.20     1246.52     64.20 o 
  -4   4   5     1351.15     1272.40     61.92 o 
  -3   4   5      722.00      671.67     45.94 o 
  -2   4   5     3240.68     3116.35     89.72 o 
  -1   4   5    17652.51    17386.09    298.78 o 
   0   4   5      272.11      248.15     18.68 o 
   1   4   5      731.18      719.56     38.74 o 
   2   4   5     3601.94     3545.63     71.00 o 
   3   4   5      329.72      353.50     35.17 o 
   8   4   5       24.76      -14.96     28.85 o 
   9   4   5        7.74       56.63     38.46 o 
  10   4   5       33.96       53.42     42.74 o 
 -10   5   5       65.85       86.82     42.62 o 
  -9   5   5     1046.37      959.31     76.21 o 
  -8   5   5      333.31      298.65     51.23 o 
  -7   5   5      316.07      257.86     51.82 o 
  -6   5   5        0.53      -26.62     21.52 o 
  -5   5   5     1125.56     1031.10     94.56 o 
  -4   5   5       43.76       34.93     22.28 o 
  -3   5   5     4228.69     4499.37    122.45 o 
  -2   5   5      739.19      779.34     47.15 o 
  -1   5   5     1364.83     1251.23     56.41 o 
   0   5   5    14254.79    14774.76    267.12 o 
   1   5   5      784.07      765.76     47.01 o 
   2   5   5     1997.34     1977.14     49.96 o 
   3   5   5     2858.29     2598.26     95.63 o 
   4   5   5     2907.57     2972.46    147.45 o 
   5   5   5     2332.93     2513.02    139.97 o 
   9   5   5      109.01      207.28     54.49 o 
  10   5   5      174.26      172.02     56.63 o 
 -10   6   5      280.93      307.63     60.07 o 
  -9   6   5       99.34       99.76     52.35 o 
  -8   6   5       49.77       28.15     34.19 o 
  -7   6   5        0.09       11.23     27.83 o 
  -6   6   5      477.57      342.11     49.25 o 
  -5   6   5       15.32       26.62     37.93 o 
  -4   6   5      677.97      786.96     55.70 o 
  -3   6   5       26.72      -28.02     20.02 o 
  -2   6   5     2164.84     2248.48     83.89 o 
  -1   6   5       67.21       94.08     21.90 o 
   0   6   5      253.84      303.84     36.44 o 
   1   6   5     2907.23     3064.46     94.11 o 
   2   6   5     1562.12     1552.94     65.98 o 
   3   6   5      603.89      678.53    149.58 o 
   4   6   5      209.01      177.36     50.22 o 
   5   6   5      649.00      714.80     82.27 o 
   6   6   5        1.18       10.68     35.26 o 
   7   6   5        5.13       36.33     40.60 o 
   9   6   5       75.18      174.16     38.46 o 
  10   6   5        0.62       29.92     42.74 o 
  -9   7   5       29.43        1.89     38.94 o 
  -8   7   5      439.94      520.47    157.60 o 
  -7   7   5      100.27       70.52     37.98 o 
  -6   7   5      179.07      243.77     43.81 o 
  -5   7   5      641.22      634.58     59.83 o 
  -4   7   5      138.28      133.91     60.37 o 
  -3   7   5      580.54      736.45    117.53 o 
  -2   7   5     2733.65     2711.86     98.69 o 
  -1   7   5       20.04       12.68     22.20 o 
   0   7   5      143.12      153.77     31.57 o 
   1   7   5      264.72      275.58     37.69 o 
   2   7   5    13456.60    14146.82    274.43 o 
   3   7   5     3243.86     3677.65    176.30 o 
   4   7   5      291.31      333.36     67.31 o 
   5   7   5      993.97      940.25     90.82 o 
   6   7   5      514.07      737.24     96.16 o 
   7   7   5       57.42       34.19     47.01 o 
   8   7   5     1205.41     1291.77    127.15 o 
   9   7   5      875.85      886.82     71.59 o 
  -9   8   5      141.05      131.83     50.22 o 
  -8   8   5       53.28       57.96     40.28 o 
  -7   8   5      172.93      256.87     80.13 o 
  -6   8   5     1480.24     1314.87     84.09 o 
  -5   8   5        4.41       21.38     30.80 o 
  -4   8   5      124.64       52.35     40.60 o 
  -3   8   5      112.50      111.94     32.86 o 
  -2   8   5       18.61       -3.24     23.57 o 
  -1   8   5      104.94      155.37     39.53 o 
   0   8   5        1.93        4.24     21.52 o 
   1   8   5      718.15      660.68    118.07 o 
   2   8   5       40.49       89.08     43.81 o 
   3   8   5     1894.86     1915.75    129.28 o 
   4   8   5     3154.52     3332.53    175.23 o 
   5   8   5      132.27       95.09     48.08 o 
   6   8   5      104.28      107.91     54.49 o 
   7   8   5     2178.69     2299.33    156.00 o 
   8   8   5      965.54     1126.16     84.41 o 
   9   8   5      260.63      209.42     50.22 o 
  10   8   5       66.58       29.92     39.53 o 
  -8   9   5        4.86        4.87     42.10 o 
  -7   9   5       66.56       25.08     37.99 o 
  -6   9   5      174.75      183.85     44.13 o 
  -5   9   5     1423.17     1359.11    120.20 o 
  -4   9   5        4.58        7.10     33.66 o 
  -3   9   5      128.86      100.28     35.56 o 
  -2   9   5      320.99      352.41     32.86 o 
  -1   9   5      454.86      527.03     55.44 o 
   0   9   5        2.75      -18.08     24.13 o 
   1   9   5       33.64       55.59     27.20 o 
   2   9   5      706.65      587.77     55.20 o 
   3   9   5      515.61      591.93     88.68 o 
   4   9   5       86.34      157.06     58.77 o 
   5   9   5      488.74      519.27     89.75 o 
   6   9   5     1408.10     1530.04    128.22 o 
   7   9   5      544.74      478.67     64.11 o 
   8   9   5       68.13      102.57     38.46 o 
   9   9   5      107.52      192.32     51.29 o 
  -7  10   5      413.67      501.03     72.34 o 
  -6  10   5       12.59       56.59     41.32 o 
  -5  10   5        0.08        1.54     30.42 o 
  -4  10   5       20.93       35.96     42.20 o 
  -3  10   5      976.01      843.00    132.49 o 
  -2  10   5       20.91       26.06     20.07 o 
  -1  10   5        3.37       -4.19     19.66 o 
   0  10   5      117.42      156.29     27.84 o 
   1  10   5      447.44      448.98     40.01 o 
   2  10   5      361.96      431.19     55.07 o 
   3  10   5      267.18      203.01     67.31 o 
   4  10   5        7.73       30.05     25.14 o 
   5  10   5       52.54       19.18     47.01 o 
   6  10   5      243.17      221.17     49.15 o 
   7  10   5      245.99      236.13     51.29 o 
   8  10   5       93.28       99.37     43.81 o 
  -6  11   5       81.77       95.30     46.98 o 
  -5  11   5      117.51      208.32     52.63 o 
  -4  11   5      429.20      359.88     60.03 o 
  -3  11   5       37.10      -11.18     33.77 o 
  -2  11   5       46.93       28.07     32.80 o 
  -1  11   5       27.54       34.14     34.26 o 
   0  11   5       73.61       43.85     24.92 o 
   1  11   5      177.38      150.60     29.21 o 
   2  11   5       60.98       42.41     22.26 o 
   3  11   5        7.57      -24.25     22.63 o 
   4  11   5     1567.07     1440.47    166.68 o 
   5  11   5      181.11      180.57     47.01 o 
   6  11   5       17.74       -5.34     32.05 o 
   7  11   5       17.33       40.60     39.53 o 
  -4  12   5        1.68       10.71     42.29 o 
  -3  12   5       29.22       12.22     36.17 o 
  -2  12   5       92.35       64.99     90.29 o 
  -1  12   5      633.69      741.46     79.34 o 
   0  12   5       45.95       41.28     24.97 o 
   1  12   5        7.49       32.82     25.07 o 
   2  12   5       19.16       24.57     25.04 o 
   3  12   5       66.05       74.44     30.58 o 
   4  12   5      314.14      242.54     54.49 o 
   5  12   5      528.54      448.75     71.59 o 
   6  12   5      235.96      261.77     56.63 o 
  -1  13   5       26.65       44.35     43.89 o 
   0  13   5      283.66      270.97     40.62 o 
   1  13   5        3.80       -1.64     26.71 o 
   2  13   5       13.94       30.99     39.53 o 
   3  13   5        0.68       65.18     42.74 o 
  -3 -12   6       73.57       91.89     43.81 o 
  -2 -12   6      196.29      325.88     64.11 o 
  -1 -12   6        2.29        8.55     37.40 o 
   0 -12   6        0.18      -17.10     35.26 o 
   1 -12   6       62.37       87.61     44.88 o 
  -5 -11   6       18.81        9.62     39.53 o 
  -4 -11   6        8.84       71.59     39.53 o 
  -3 -11   6      195.31      103.64     41.67 o 
  -2 -11   6      330.96      338.70     60.90 o 
  -1 -11   6      137.69       76.93     38.46 o 
   0 -11   6       88.88      128.22     39.53 o 
   1 -11   6      346.76      430.11     49.81 o 
   2 -11   6        0.24       15.82     35.79 o 
   3 -11   6        0.27        4.27     44.88 o 
   4 -11   6      186.31      113.05     82.81 o 
  -7 -10   6        3.98      -24.57     34.19 o 
  -6 -10   6       65.85       76.93     41.67 o 
  -5 -10   6       52.53       21.37     38.46 o 
  -4 -10   6      268.81      364.35     60.90 o 
  -3 -10   6      461.87      538.50     63.04 o 
  -2 -10   6        0.71        1.07     26.71 o 
  -1 -10   6      101.02        6.41     29.92 o 
   0 -10   6       87.57       30.99     33.12 o 
   1 -10   6      669.42      719.25    100.97 o 
   2 -10   6      157.68      186.17     32.20 o 
   3 -10   6      581.50      649.68     64.33 o 
   4 -10   6        3.67       32.02     37.88 o 
   5 -10   6        8.16       31.64     39.91 o 
  -8  -9   6        2.82       48.08     36.33 o 
  -7  -9   6      552.63      632.53     71.59 o 
  -6  -9   6      636.47      699.84     71.59 o 
  -5  -9   6       45.25       75.86     34.19 o 
  -4  -9   6      406.93      449.82     64.11 o 
  -3  -9   6      272.61      259.64     50.22 o 
  -2  -9   6       96.89       86.55     33.12 o 
  -1  -9   6        7.48      -18.16     25.64 o 
   0  -9   6      438.98      551.33     56.63 o 
   1  -9   6      903.37      852.70     44.98 o 
   2  -9   6       28.70        3.77     18.30 o 
   3  -9   6      988.18     1156.30     53.27 o 
   4  -9   6       12.58       37.51     42.74 o 
   5  -9   6       99.30      127.10     50.22 o 
   6  -9   6      528.88      680.88     72.58 o 
   7  -9   6       33.52       45.94     69.45 o 
  -9  -8   6       29.24       -6.41     34.19 o 
  -8  -8   6        2.53        5.34     34.19 o 
  -7  -8   6      266.10      237.20     51.29 o 
  -6  -8   6      363.12      451.96     63.04 o 
  -5  -8   6      344.14      243.45     40.27 o 
  -4  -8   6        6.29        5.14     23.22 o 
  -3  -8   6      181.50      158.51     33.99 o 
  -2  -8   6      459.67      476.39     76.93 o 
  -1  -8   6       89.46       71.42     25.84 o 
   0  -8   6      130.83      102.58     25.29 o 
   1  -8   6     1747.28     1884.00     68.01 o 
   2  -8   6       58.56       53.50     20.05 o 
   3  -8   6       17.59        1.35     17.23 o 
   4  -8   6       15.37       -0.69     24.71 o 
   5  -8   6     1418.39     1385.00     91.60 o 
   6  -8   6      251.64      181.03     40.25 o 
   7  -8   6      219.77      177.67    135.16 o 
   8  -8   6       34.70       64.54     53.96 o 
  -9  -7   6      165.65      178.43     44.88 o 
  -8  -7   6      100.88      153.86     42.74 o 
  -7  -7   6       87.09       40.60     30.99 o 
  -6  -7   6      313.75      210.49     44.88 o 
  -5  -7   6      498.69      598.08     50.31 o 
  -4  -7   6        7.76       29.51     22.32 o 
  -3  -7   6      539.01      490.38     50.22 o 
  -2  -7   6        4.82        1.18     19.38 o 
  -1  -7   6        2.33        3.95     15.10 o 
   0  -7   6      753.43      805.01     42.41 o 
   1  -7   6     1593.42     1690.34     49.84 o 
   2  -7   6       16.15       14.12     16.26 o 
   3  -7   6        0.08      -16.58     14.06 o 
   4  -7   6      748.80      847.67     53.82 o 
   5  -7   6     4553.88     4589.79    123.34 o 
   6  -7   6        0.83        9.41     27.81 o 
   7  -7   6        0.66       -1.56     28.59 o 
   8  -7   6        0.00      -26.20     37.52 o 
   9  -7   6       86.93       65.26     59.93 o 
 -10  -6   6      211.25      131.42     60.90 o 
  -9  -6   6      445.84      558.81     60.90 o 
  -8  -6   6      266.76      352.59     51.29 o 
  -7  -6   6       70.54       70.52     32.05 o 
  -6  -6   6        0.86        3.21     24.57 o 
  -5  -6   6      366.32      386.18     66.24 o 
  -4  -6   6     1947.75     2093.02     79.06 o 
  -3  -6   6     1351.15     1356.11     62.06 o 
  -2  -6   6       23.77        6.37     39.53 o 
  -1  -6   6      255.00      240.19     25.55 o 
   0  -6   6      807.09      825.14     41.33 o 
   1  -6   6       92.49      104.57     19.16 o 
   2  -6   6      566.44      593.83     30.48 o 
   3  -6   6     2088.11     2241.46     56.23 o 
   4  -6   6      108.40      102.83     19.43 o 
   5  -6   6      228.05      251.19     36.87 o 
   6  -6   6      196.28      259.13     38.54 o 
   7  -6   6      707.47      708.73     58.95 o 
   8  -6   6        0.26      -10.75     43.04 o 
   9  -6   6      156.37      124.77     59.76 o 
 -11  -5   6      204.86      222.24     72.66 o 
 -10  -5   6      290.01      162.41     61.97 o 
  -9  -5   6       79.01       74.79     48.08 o 
  -8  -5   6      162.63      172.02     38.46 o 
  -7  -5   6      115.22       83.34     30.99 o 
  -6  -5   6      230.14      231.86     41.67 o 
  -5  -5   6      404.68      443.38     39.99 o 
  -4  -5   6      157.70      125.72     40.60 o 
  -3  -5   6     1086.32     1270.50     56.90 o 
  -2  -5   6      217.38      240.45     21.93 o 
  -1  -5   6      173.73      201.63     21.55 o 
   0  -5   6      116.72      103.11     15.28 o 
   1  -5   6      933.77      935.09     32.68 o 
   2  -5   6     3152.38     3112.44     62.88 o 
   3  -5   6      142.31      120.65     17.21 o 
   4  -5   6      249.62      246.07     22.33 o 
   5  -5   6       21.23       60.98     28.94 o 
   6  -5   6      241.66      306.85     37.46 o 
   7  -5   6     3020.71     3189.63    101.93 o 
   8  -5   6      208.14      182.94     59.33 o 
   9  -5   6      132.55      163.47     85.48 o 
  10  -5   6        2.31       33.12     82.27 o 
 -11  -4   6        1.30       29.92     54.49 o 
 -10  -4   6      328.37      289.55     70.52 o 
  -9  -4   6     1498.93     1355.88    114.33 o 
  -8  -4   6      292.67      263.80     34.56 o 
  -7  -4   6       92.15       83.34     29.92 o 
  -6  -4   6        6.61       24.57     20.30 o 
  -5  -4   6       55.29       54.16     21.55 o 
  -4  -4   6     6664.27     6726.93    146.07 o 
  -3  -4   6     2498.73     2429.08     94.02 o 
  -2  -4   6      580.03      522.18     23.96 o 
  -1  -4   6     3480.34     3480.16     76.77 o 
   0  -4   6     3934.04     3924.16     77.70 o 
   1  -4   6      786.50      822.10     38.86 o 
   2  -4   6      274.13      278.52     19.96 o 
   3  -4   6      734.22      680.78     48.84 o 
   4  -4   6      784.99      726.32     29.08 o 
   5  -4   6      401.69      369.67     23.81 o 
   6  -4   6       50.27       54.64     23.13 o 
   7  -4   6      686.53      605.06     90.84 o 
   8  -4   6      199.13      316.42     57.16 o 
   9  -4   6        0.26       -8.55     65.18 o 
  10  -4   6       73.69       57.70     85.48 o 
 -11  -3   6       50.75        8.55     47.01 o 
 -10  -3   6      360.07      440.21     80.13 o 
  -9  -3   6      192.20      190.19     56.63 o 
  -8  -3   6     1561.46     1681.99     66.24 o 
  -7  -3   6     1867.61     1790.83     87.61 o 
  -6  -3   6       61.21       47.01     20.30 o 
  -5  -3   6      145.16      121.78     66.24 o 
  -4  -3   6      164.22      176.22     24.43 o 
  -3  -3   6     3248.75     3515.21     89.33 o 
  -2  -3   6     1328.46     1360.99     64.11 o 
  -1  -3   6       75.43       51.20     16.34 o 
   0  -3   6     3653.85     3321.11     83.44 o 
   1  -3   6    13391.02    13661.27    162.54 o 
   2  -3   6     1633.44     1673.98     52.43 o 
   3  -3   6     1822.35     1897.32     42.56 o 
   4  -3   6      273.33      270.55     44.57 o 
   5  -3   6     3559.41     3675.27     77.02 o 
   6  -3   6       86.63       85.79     27.63 o 
   7  -3   6     2067.06     2041.54     88.00 o 
   8  -3   6     1570.37     1680.50     87.96 o 
   9  -3   6      731.06      934.90    131.42 o 
  10  -3   6       23.57       97.23     90.82 o 
  11  -3   6        3.42       33.12     84.41 o 
 -11  -2   6      641.91      771.43     96.16 o 
 -10  -2   6      302.09      208.35     63.04 o 
  -9  -2   6       29.90      -22.44     34.19 o 
  -8  -2   6      606.29      555.60     73.72 o 
  -7  -2   6     1115.30     1227.37     55.56 o 
  -6  -2   6      141.98      147.04     29.92 o 
  -5  -2   6      694.86      723.75     38.55 o 
  -4  -2   6     1425.94     1569.43     55.12 o 
  -3  -2   6      681.64      715.26     36.40 o 
  -2  -2   6      240.06      289.46     25.98 o 
  -1  -2   6       30.20       74.53     39.00 o 
   0  -2   6     3043.56     2919.40     71.99 o 
   1  -2   6     4813.96     4373.20     72.41 o 
   2  -2   6    18959.81    18688.67    235.26 o 
   3  -2   6     1140.15     1150.06     43.16 o 
   4  -2   6      553.64      498.29     23.91 o 
   5  -2   6      457.09      480.33     36.88 o 
   6  -2   6     2274.95     2290.83     84.78 o 
   7  -2   6       86.10      142.44     73.72 o 
   8  -2   6     3209.36     3462.03    261.24 o 
   9  -2   6       32.95      125.01     71.59 o 
  10  -2   6      276.80      131.42     79.07 o 
  11  -2   6      101.76        3.21     66.24 o 
 -11  -1   6        0.52      -45.94     43.81 o 
 -10  -1   6     2747.82     2689.32    159.20 o 
  -9  -1   6     3319.66     3135.94    162.41 o 
  -8  -1   6     1301.06      977.64     88.68 o 
  -7  -1   6      834.23      824.01     39.59 o 
  -6  -1   6       78.35       76.73     14.85 o 
  -5  -1   6       47.76       38.50     11.41 o 
  -4  -1   6      943.08      987.77     28.52 o 
  -3  -1   6    17016.74    17253.09    223.29 o 
  -2  -1   6        3.48       -3.32     10.30 o 
  -1  -1   6     7284.21     6850.95    125.51 o 
   0  -1   6       19.61       24.48     14.24 o 
   1  -1   6      219.87      187.13     58.23 o 
   2  -1   6      476.70      404.90     18.97 o 
   3  -1   6     1011.93     1077.31     30.48 o 
   4  -1   6     2840.30     2944.19    134.35 o 
   5  -1   6      418.56      440.19     30.98 o 
   6  -1   6     2022.44     2185.79    133.56 o 
   7  -1   6       46.56      101.70     26.80 o 
   8  -1   6      293.81      342.92    125.01 o 
   9  -1   6        3.35      -21.37     52.35 o 
  10  -1   6       13.07       45.94     65.18 o 
  11  -1   6       48.81       59.83     83.34 o 
 -11   0   6      159.72      242.54     70.52 o 
 -10   0   6      298.41      317.33     72.66 o 
  -9   0   6      219.92      214.76     60.90 o 
  -8   0   6     1799.63     1774.40     93.49 o 
  -7   0   6       61.32       38.64     23.38 o 
  -6   0   6     3460.87     3508.99     69.22 o 
  -5   0   6     1927.39     1868.47     53.07 o 
  -4   0   6       64.14       57.35     11.46 o 
  -3   0   6      106.81      121.04     14.34 o 
  -2   0   6     1034.10     1010.41     26.68 o 
  -1   0   6        2.99        0.97      8.22 o 
   0   0   6      719.97      683.09     22.41 o 
   1   0   6     3903.17     3548.40     75.66 o 
   2   0   6        1.02      -13.73      9.15 o 
   3   0   6      160.98      131.98     19.01 o 
   4   0   6      703.43      838.80     36.28 o 
   5   0   6       52.63       50.91     19.64 o 
   6   0   6      126.11      143.06     66.78 o 
   7   0   6       65.52       97.23     26.34 o 
   8   0   6        3.56        5.90     24.88 o 
   9   0   6      871.95      877.21    120.74 o 
  10   0   6      843.63      559.87    118.60 o 
  11   0   6        0.03      -10.68     71.59 o 
 -11   1   6      192.69      151.72     65.18 o 
 -10   1   6       67.29       42.74     45.94 o 
  -9   1   6      950.98      864.06     88.68 o 
  -8   1   6      916.63      901.24     63.57 o 
  -7   1   6      110.68      138.78     68.38 o 
  -6   1   6       59.83       54.33     17.67 o 
  -5   1   6      910.90      951.99     30.96 o 
  -4   1   6        0.84      -12.46      8.31 o 
  -3   1   6      146.90      134.10     13.31 o 
  -2   1   6       17.17        6.57      8.59 o 
  -1   1   6        6.28       -8.44     10.80 o 
   0   1   6      632.87      694.41     20.98 o 
   1   1   6      124.49      132.16     24.51 o 
   2   1   6        0.06       -1.78     11.47 o 
   3   1   6       28.58       42.11     11.44 o 
   4   1   6        7.80       24.66     14.91 o 
   5   1   6     2620.37     2606.15     77.82 o 
   6   1   6      267.72      304.66     36.86 o 
   7   1   6       86.71       85.69     26.34 o 
   8   1   6      139.84      129.99     32.98 o 
   9   1   6     1031.75     1135.12     82.81 o 
  10   1   6      165.03       99.37     75.86 o 
  11   1   6       95.65       84.41     80.13 o 
 -11   2   6      109.60       87.61     59.83 o 
 -10   2   6        3.61        8.56     30.59 o 
  -9   2   6      411.52      392.17     52.87 o 
  -8   2   6      310.11      366.14     49.04 o 
  -7   2   6     1092.41     1107.42     64.59 o 
  -6   2   6        1.72      -18.16     17.38 o 
  -5   2   6      184.53      236.57     17.84 o 
  -4   2   6     1059.75     1047.84     31.16 o 
  -3   2   6      173.12      142.92     34.06 o 
  -2   2   6      273.27      284.74     18.51 o 
  -1   2   6     5960.73     6018.80     85.13 o 
   0   2   6     1617.18     1732.01     34.54 o 
   1   2   6      400.96      383.58     17.61 o 
   2   2   6      551.72      610.09     57.70 o 
   3   2   6      206.90      203.01     43.81 o 
   4   2   6      327.46      228.65     52.35 o 
   5   2   6      579.71      680.75     60.37 o 
   6   2   6      914.58      837.79     48.99 o 
   7   2   6      769.52      580.17     54.49 o 
   8   2   6       54.49       66.24     32.05 o 
   9   2   6        1.96        7.48     34.19 o 
  10   2   6       20.14      -35.26     56.63 o 
  11   2   6        3.71      -19.23     67.31 o 
 -11   3   6      108.07      108.98     60.90 o 
 -10   3   6        1.25       16.59     33.87 o 
  -9   3   6      343.42      320.29     52.10 o 
  -8   3   6      887.90      934.96    205.68 o 
  -7   3   6      889.83      837.06     60.09 o 
  -6   3   6     1451.10     1356.58    139.97 o 
  -5   3   6     2275.00     2467.03     87.48 o 
  -4   3   6      508.13      487.17     23.39 o 
  -3   3   6      314.99      327.31     20.81 o 
  -2   3   6     2757.42     2535.90     46.65 o 
  -1   3   6        0.00        1.03     12.58 o 
   0   3   6        0.04       16.77     12.19 o 
   1   3   6      563.76      543.85     26.65 o 
   2   3   6     2094.17     1940.25     47.78 o 
   3   3   6     1173.20     1294.98     80.13 o 
   4   3   6     4431.62     4554.85    178.43 o 
   5   3   6     3251.13     3598.58    166.68 o 
   7   3   6      392.08      417.77     52.35 o 
   8   3   6      986.58      903.92     72.66 o 
   9   3   6     1684.25     1501.19    101.50 o 
  11   3   6      331.51      236.13     99.37 o 
 -11   4   6       37.82       12.35     44.88 o 
 -10   4   6       12.48       -4.27     36.94 o 
  -9   4   6      825.17      855.54     70.40 o 
  -8   4   6      196.16      215.32     43.04 o 
  -7   4   6       18.93        9.85     27.78 o 
  -6   4   6       48.58       26.33     26.71 o 
  -5   4   6       13.25        9.75     21.90 o 
  -4   4   6    11113.61    10782.12    220.06 o 
  -3   4   6        1.04       31.23     18.22 o 
  -2   4   6     2774.41     2723.69     83.89 o 
  -1   4   6      613.71      599.25     42.20 o 
   0   4   6       71.31       62.25     14.29 o 
   1   4   6      712.18      746.22     29.95 o 
   2   4   6       92.34       85.29     16.03 o 
   3   4   6     1723.75     1992.32     73.87 o 
   4   4   6      120.25      227.58     47.01 o 
   8   4   6      715.07      673.13     70.52 o 
   9   4   6     1993.51     1891.18    114.33 o 
 -10   5   6      149.09      133.09     47.23 o 
  -9   5   6      815.34      785.60     70.25 o 
  -8   5   6     2069.81     2124.68    195.53 o 
  -7   5   6      222.48      253.96     79.60 o 
  -6   5   6       52.67       64.84     30.29 o 
  -5   5   6      184.03      266.69     44.34 o 
  -4   5   6      154.84      160.86     32.08 o 
  -3   5   6     7436.92     7814.57    275.13 o 
  -2   5   6    13295.04    13768.21    264.44 o 
  -1   5   6      240.25      265.31     32.83 o 
   0   5   6      289.60      294.74     32.36 o 
   1   5   6      385.84      379.66     36.86 o 
   2   5   6     1423.66     1379.21     41.69 o 
   3   5   6      195.51      243.92     32.56 o 
   4   5   6    18699.69    20280.86    378.19 o 
   5   5   6      584.20      560.94     73.72 o 
   9   5   6      107.98       98.30     45.94 o 
 -10   6   6      123.87      148.41     52.35 o 
  -9   6   6        5.74       30.77     33.78 o 
  -8   6   6      105.12       46.01     36.93 o 
  -7   6   6      107.22      120.33     37.91 o 
  -6   6   6      106.05       73.12     52.35 o 
  -5   6   6     1596.94     1890.81     87.43 o 
  -4   6   6        6.56       -4.13     20.95 o 
  -3   6   6       24.26        0.51     21.44 o 
  -2   6   6     2067.32     1949.38     79.33 o 
  -1   6   6    18299.09    18660.58    336.96 o 
   0   6   6       25.67       11.45     21.37 o 
   1   6   6       22.62       27.29     19.95 o 
   2   6   6     1552.50     1465.33     78.00 o 
   3   6   6       58.58       31.47     19.09 o 
   4   6   6      430.98      501.37     45.95 o 
   5   6   6       69.88       54.49     39.53 o 
   6   6   6       44.30       13.89     41.67 o 
   7   6   6       24.68       -8.55     38.46 o 
  -9   7   6        0.98       10.50     37.88 o 
  -8   7   6       66.06       31.09     64.11 o 
  -7   7   6     1956.16     2078.54    104.66 o 
  -6   7   6      110.94       86.56     34.98 o 
  -5   7   6      350.04      396.80    139.97 o 
  -4   7   6       59.94       50.68     27.92 o 
  -3   7   6        0.10       34.68     24.62 o 
  -2   7   6      163.43      244.12     56.09 o 
  -1   7   6      156.38      147.73     31.00 o 
   0   7   6     9472.40     9804.47    286.88 o 
   1   7   6      312.58      301.09     39.78 o 
   2   7   6        2.92       54.77     22.84 o 
   3   7   6       13.05       56.63     35.26 o 
   4   7   6      285.35      259.64     61.97 o 
   5   7   6      640.74      598.34     86.55 o 
   6   7   6       49.98        4.27     39.53 o 
   7   7   6        4.18       -8.55     43.81 o 
   8   7   6       12.20       26.71     54.49 o 
  -9   8   6      324.14      311.24     63.64 o 
  -8   8   6      374.84      335.33     58.77 o 
  -7   8   6       22.63       40.83     34.91 o 
  -6   8   6      420.55      409.87     59.27 o 
  -5   8   6      140.28      150.01     39.70 o 
  -4   8   6       13.00       -1.44     25.41 o 
  -3   8   6     1161.37      961.51    127.15 o 
  -2   8   6        4.93       31.18     25.93 o 
  -1   8   6      581.73      583.23     53.16 o 
   0   8   6       53.88       10.43     24.39 o 
   1   8   6        0.00       11.25     22.07 o 
   2   8   6      105.56      115.16     32.60 o 
   3   8   6      517.81      573.76     82.27 o 
   4   8   6       29.56       -3.21     37.40 o 
   5   8   6      549.52      633.60     86.55 o 
   6   8   6     1058.95     1130.43    108.98 o 
   7   8   6      400.49      446.62     89.75 o 
   9   8   6       46.86       53.42     39.53 o 
  10   8   6       20.30       25.64     37.40 o 
  -8   9   6        6.72        0.12     57.70 o 
  -7   9   6       45.47       52.56     38.47 o 
  -6   9   6        0.73       -2.90     31.62 o 
  -5   9   6     1229.46     1114.92    145.31 o 
  -4   9   6       28.87       29.68     40.07 o 
  -3   9   6      239.48      172.10     41.37 o 
  -2   9   6     1890.59     1991.73    235.60 o 
  -1   9   6     1700.15     1605.61     84.17 o 
   0   9   6     1600.93     1739.40     85.70 o 
   1   9   6      247.09      244.62     48.62 o 
   2   9   6      260.45      271.66     67.31 o 
   3   9   6      381.40      471.19     86.55 o 
   4   9   6      369.31      513.93     88.68 o 
   5   9   6      680.30      699.84     94.02 o 
   6   9   6      470.72      472.26     89.75 o 
   8   9   6      360.40      414.56     64.11 o 
   9   9   6        3.17        3.21     34.19 o 
  -7  10   6        0.03       -0.02     35.13 o 
  -6  10   6       37.42      -22.12     34.22 o 
  -5  10   6       42.75       46.73     34.98 o 
  -4  10   6       36.66       25.86     33.10 o 
  -3  10   6     1155.97     1068.49     77.26 o 
  -2  10   6     1686.01     1461.53     58.62 o 
  -1  10   6      901.10      878.00     67.75 o 
   0  10   6        1.71       37.80     39.00 o 
   1  10   6      464.69      584.29    113.79 o 
   2  10   6       48.98       34.29     31.83 o 
   3  10   6        0.09      -24.57     43.81 o 
   4  10   6     2617.43     2805.78    177.36 o 
   5  10   6       42.11       49.15     52.35 o 
   7  10   6        0.61       23.51     34.19 o 
   8  10   6        1.32      -12.82     32.05 o 
  -5  11   6       80.25       64.45     40.61 o 
  -4  11   6       30.32       17.21     39.00 o 
  -3  11   6       18.69        6.41     36.13 o 
  -2  11   6       60.63       43.54     34.83 o 
  -1  11   6     2155.60     1911.34     92.46 o 
   0  11   6      569.12      538.70     69.46 o 
   1  11   6     1176.17     1305.16     60.18 o 
   2  11   6      795.76      861.10     77.04 o 
   3  11   6        6.15      -69.48     54.49 o 
   4  11   6     1549.39     1429.27     78.61 o 
   5  11   6      243.60      277.80     53.42 o 
   6  11   6       60.02       42.74     35.26 o 
   7  11   6       35.47       67.31     40.60 o 
  -4  12   6      122.85      100.13     45.46 o 
  -3  12   6        0.46        0.91     37.69 o 
  -2  12   6       11.59       -7.86     34.83 o 
  -1  12   6        7.22       19.30     24.04 o 
   0  12   6      146.71      132.05     29.78 o 
   1  12   6       46.72       62.60     25.74 o 
   2  12   6      974.18     1052.59     57.84 o 
   3  12   6      265.05      273.75     86.01 o 
   4  12   6      476.92      566.29     75.86 o 
   5  12   6      366.48      318.40     65.18 o 
   6  12   6       65.68       90.82     41.67 o 
  -1  13   6       10.14       51.18     43.33 o 
   0  13   6      107.96      127.93     49.18 o 
   1  13   6       72.70       83.01     30.73 o 
   2  13   6        8.77       -2.35     25.60 o 
   3  13   6      126.25      117.53     47.01 o 
  -5 -11   7       19.94       14.96     38.46 o 
  -4 -11   7       86.15      111.12     43.81 o 
  -3 -11   7      372.11      387.85     64.11 o 
  -2 -11   7       22.42       24.57     37.40 o 
  -1 -11   7        3.12       22.44     33.12 o 
   0 -11   7       13.23        2.14     29.92 o 
   1 -11   7      682.83      688.09     72.66 o 
   2 -11   7       30.71      -21.37     44.88 o 
   3 -11   7       30.50      -45.94     48.08 o 
  -7 -10   7       23.49       13.89     36.33 o 
  -6 -10   7      304.39      362.21     67.31 o 
  -5 -10   7       39.21       -8.55     29.92 o 
  -4 -10   7       91.50      144.24     47.01 o 
  -3 -10   7        0.07      -43.27     28.85 o 
  -2 -10   7        1.71      -38.46     25.64 o 
  -1 -10   7       27.08      103.64     35.26 o 
   0 -10   7      469.81      596.20     60.90 o 
   1 -10   7      118.62      109.60     30.38 o 
   2 -10   7       20.33       32.54     26.21 o 
   3 -10   7       43.63       46.39     38.44 o 
   4 -10   7      741.72      713.42     71.09 o 
   5 -10   7       28.96       32.83     43.44 o 
  -8  -9   7      114.71      180.57     51.29 o 
  -7  -9   7       27.82       29.92     35.26 o 
  -6  -9   7      341.63      321.61     58.77 o 
  -5  -9   7      124.92       99.37     37.40 o 
  -4  -9   7       14.75       -4.27     26.71 o 
  -3  -9   7        0.50       -4.27     27.78 o 
  -2  -9   7        0.94       36.33     27.78 o 
  -1  -9   7      151.34      138.90     41.67 o 
   0  -9   7       32.99       59.83     30.99 o 
   1  -9   7      166.33      182.20     43.81 o 
   2  -9   7        1.40        7.96     19.71 o 
   3  -9   7       11.39        3.81     23.28 o 
   4  -9   7      138.67      138.53     43.89 o 
   5  -9   7      105.21      117.88     55.56 o 
   6  -9   7       29.98       51.29     63.04 o 
  -9  -8   7       23.46       22.44     34.19 o 
  -8  -8   7       77.90      112.19     45.94 o 
  -7  -8   7      781.56      720.14     71.59 o 
  -6  -8   7       19.93       15.61     47.55 o 
  -5  -8   7      147.95      150.02     36.17 o 
  -4  -8   7        0.72       38.46     28.85 o 
  -3  -8   7       29.23        4.93     22.39 o 
  -2  -8   7       24.75       64.66     25.70 o 
  -1  -8   7        0.51       -1.51     20.93 o 
   0  -8   7      792.95      656.95    210.49 o 
   1  -8   7      587.58      533.79     49.38 o 
   2  -8   7      519.18      468.30     48.05 o 
   3  -8   7       14.98        8.12     17.27 o 
   4  -8   7       21.13       12.01     28.14 o 
   5  -8   7      616.10      682.95     56.18 o 
   6  -8   7        4.13       -4.32     41.11 o 
   7  -8   7      123.85      184.99     63.21 o 
  -9  -7   7       45.32       22.44     35.26 o 
  -8  -7   7       23.70       45.94     32.05 o 
  -7  -7   7      541.94      494.70     58.77 o 
  -6  -7   7      743.35      720.40     55.49 o 
  -5  -7   7       42.24       44.93     69.45 o 
  -4  -7   7      271.31      326.37     41.87 o 
  -3  -7   7      144.56      124.48     45.41 o 
  -2  -7   7       28.99       11.17     20.16 o 
  -1  -7   7      178.65      155.16     30.23 o 
   0  -7   7      134.41      130.58     22.48 o 
   1  -7   7      591.61      571.91     43.73 o 
   2  -7   7     1803.98     1804.84     61.84 o 
   3  -7   7      491.90      447.65     31.74 o 
   4  -7   7     3328.47     3351.60    101.07 o 
   5  -7   7       10.94      -12.36     24.56 o 
   6  -7   7      764.15      848.65     58.96 o 
   7  -7   7       88.12       42.60     55.56 o 
   8  -7   7        4.51        4.26     44.63 o 
 -10  -6   7       37.79       39.53     53.42 o 
  -9  -6   7      681.41      626.12     65.18 o 
  -8  -6   7        3.88       10.68     32.05 o 
  -7  -6   7      575.64      590.86     59.83 o 
  -6  -6   7      127.07      134.33     32.02 o 
  -5  -6   7      363.16      314.39     53.42 o 
  -4  -6   7       39.48       26.39     22.81 o 
  -3  -6   7       20.37        5.09     21.37 o 
  -2  -6   7     4985.66     4671.36    141.57 o 
  -1  -6   7      167.91      148.60     21.71 o 
   0  -6   7      130.86       88.88     19.21 o 
   1  -6   7      105.54       99.99     17.12 o 
   2  -6   7       90.52       77.02     19.59 o 
   3  -6   7     1453.40     1470.14     45.96 o 
   4  -6   7     2112.60     2302.24     58.92 o 
   5  -6   7      895.54      840.50     52.73 o 
   6  -6   7      284.35      277.85     44.84 o 
   7  -6   7       78.60       67.66     74.79 o 
   8  -6   7      335.29      319.25     69.20 o 
   9  -6   7      376.80      307.72    111.12 o 
 -10  -5   7      202.97      228.65     74.79 o 
  -9  -5   7       32.93       18.16     42.74 o 
  -8  -5   7        1.92        5.34     24.57 o 
  -7  -5   7      784.81      661.38     60.90 o 
  -6  -5   7     1083.98     1059.92     58.86 o 
  -5  -5   7      606.14      590.65     45.62 o 
  -4  -5   7      663.97      702.84     46.73 o 
  -3  -5   7      460.25      467.40     39.15 o 
  -2  -5   7     1611.22     1680.82    190.19 o 
  -1  -5   7     2032.11     1969.86     63.63 o 
   0  -5   7        0.01       19.92     14.87 o 
   1  -5   7       99.39       88.40     18.04 o 
   2  -5   7       88.43       97.60     16.36 o 
   3  -5   7        1.52       -2.48     11.09 o 
   4  -5   7       93.11       85.83     28.48 o 
   5  -5   7     1968.33     2111.53    130.14 o 
   6  -5   7     1096.67     1135.57     59.46 o 
   7  -5   7      637.69      597.40     80.67 o 
   8  -5   7      332.12      310.92    103.64 o 
   9  -5   7        0.15       79.07     79.07 o 
  10  -5   7      242.49      342.98    119.67 o 
 -11  -4   7       25.39      135.69     57.70 o 
 -10  -4   7       44.60       76.93     50.22 o 
  -9  -4   7      315.23      252.16     64.11 o 
  -8  -4   7      243.10      211.01     32.18 o 
  -7  -4   7      417.49      373.96     49.15 o 
  -6  -4   7       10.83       33.48     19.11 o 
  -5  -4   7     1370.86     1406.20     99.90 o 
  -4  -4   7      536.99      422.44     37.36 o 
  -3  -4   7     1616.81     1344.75     56.14 o 
  -2  -4   7      780.03      715.33     41.90 o 
  -1  -4   7       14.24      -13.40     21.02 o 
   0  -4   7     1066.00     1073.41     47.69 o 
   1  -4   7     3315.80     3232.04     60.86 o 
   2  -4   7     2088.34     2154.84     48.84 o 
   3  -4   7       12.42       11.43     15.42 o 
   4  -4   7      537.57      554.90     28.02 o 
   5  -4   7      898.63      937.39     34.76 o 
   6  -4   7     1725.31     1693.76     68.24 o 
   7  -4   7       25.16       38.46     67.31 o 
   8  -4   7      315.41      429.52    101.50 o 
   9  -4   7       44.06      146.38     76.93 o 
  10  -4   7      128.54      250.02    101.50 o 
 -11  -3   7      118.07      137.83     60.90 o 
 -10  -3   7       12.79       19.23     38.46 o 
  -9  -3   7     3489.35     3872.11    190.19 o 
  -8  -3   7      116.84      200.78     29.85 o 
  -7  -3   7      363.49      342.51     33.33 o 
  -6  -3   7       35.70       86.55     24.57 o 
  -5  -3   7     3135.58     3113.56     89.64 o 
  -4  -3   7       45.01       18.25     19.23 o 
  -3  -3   7     2387.65     2628.67    118.07 o 
  -2  -3   7     6582.01     6676.82    239.34 o 
  -1  -3   7      430.10      459.94     32.98 o 
   0  -3   7      351.54      328.06     40.07 o 
   1  -3   7    15188.94    15219.49    203.00 o 
   2  -3   7     1127.21     1141.38     39.02 o 
   3  -3   7       24.67       21.32     10.78 o 
   4  -3   7      177.24      146.55     22.37 o 
   5  -3   7      263.78      303.78     22.96 o 
   6  -3   7      282.39      248.29     68.38 o 
   7  -3   7     1477.69     1496.89     86.01 o 
   8  -3   7     1606.08     1542.86    151.72 o 
   9  -3   7      226.56      199.80     89.75 o 
  10  -3   7      233.53      213.69     89.75 o 
  11  -3   7       22.55       60.90     87.61 o 
 -11  -2   7       29.37        6.41     49.15 o 
 -10  -2   7       78.81       40.60     45.94 o 
  -9  -2   7       20.55      -11.75     40.60 o 
  -8  -2   7     2887.46     3022.68    154.93 o 
  -7  -2   7      177.12      233.37     44.34 o 
  -6  -2   7      164.63      164.99     23.72 o 
  -5  -2   7       69.24       91.88     34.25 o 
  -4  -2   7      523.42      529.39     35.26 o 
  -3  -2   7     1022.60     1197.45    105.24 o 
  -2  -2   7     1647.51     1780.54     64.11 o 
  -1  -2   7    17926.93    15974.41    259.56 o 
   0  -2   7     3145.15     2961.25    100.97 o 
   1  -2   7      709.00      635.29     61.44 o 
   2  -2   7       90.33       81.97     13.52 o 
   3  -2   7      265.19      319.91     20.52 o 
   4  -2   7      556.87      514.36     25.17 o 
   5  -2   7        0.07       12.48     22.08 o 
   6  -2   7      585.31      510.96     59.30 o 
   7  -2   7       72.20      103.53     29.81 o 
   8  -2   7       85.43      -32.05     59.83 o 
   9  -2   7      305.60      220.10     89.75 o 
  10  -2   7      107.72       54.49     80.13 o 
  11  -2   7       98.19      136.76     92.96 o 
 -11  -1   7       98.16       32.05     53.42 o 
 -10  -1   7      201.46      153.86     56.63 o 
  -9  -1   7     1809.68     1789.67    123.94 o 
  -8  -1   7      145.12       80.13     43.81 o 
  -7  -1   7     5822.31     5637.60    118.99 o 
  -6  -1   7      282.79      313.81     26.87 o 
  -5  -1   7      479.28      482.91     23.40 o 
  -4  -1   7       35.61       31.39     15.73 o 
  -3  -1   7    33771.24    33672.17    358.10 o 
  -2  -1   7     5266.14     4886.91     80.53 o 
  -1  -1   7    10212.87     9700.63    169.17 o 
   0  -1   7    38590.19    35103.36    513.25 o 
   1  -1   7     7330.48     7130.91    132.98 o 
   2  -1   7      225.85      209.42     15.57 o 
   3  -1   7        5.92        2.39      8.68 o 
   4  -1   7     1081.43     1018.86     67.89 o 
   5  -1   7     1047.84     1017.69     33.89 o 
   6  -1   7        9.58        9.24     13.25 o 
   7  -1   7      315.34      354.00     47.01 o 
   8  -1   7     1836.15     1784.33    154.93 o 
   9  -1   7     1753.67     1797.15    166.68 o 
  10  -1   7      168.93      220.10     94.02 o 
  11  -1   7      943.70      661.38    142.11 o 
 -11   0   7       12.56       48.08     47.01 o 
 -10   0   7      102.38       42.74     43.81 o 
  -9   0   7     1960.15     1662.53    123.94 o 
  -8   0   7      558.20      489.36     75.86 o 
  -7   0   7      724.39      744.79    102.04 o 
  -6   0   7       41.43       38.60     16.15 o 
  -5   0   7     3932.84     4115.17     74.87 o 
  -4   0   7       40.92       42.69     12.48 o 
  -3   0   7      242.55      262.68     20.87 o 
  -2   0   7      251.17      239.15     16.98 o 
  -1   0   7     1103.15     1050.00     27.63 o 
   0   0   7    27823.12    26463.64    315.82 o 
   1   0   7     2386.84     2331.64     61.14 o 
   2   0   7     5704.95     5690.68    170.42 o 
   3   0   7     1749.99     1667.33     36.15 o 
   4   0   7      192.70      211.42     17.40 o 
   5   0   7      630.24      567.75     31.07 o 
   6   0   7      393.16      286.71     32.57 o 
   7   0   7      701.76      734.46     50.99 o 
   8   0   7      502.66      417.77     95.09 o 
   9   0   7      273.95      192.32     81.20 o 
  10   0   7      182.52      195.53     81.20 o 
  11   0   7        4.30       55.56     74.79 o 
 -11   1   7       64.59       75.86     59.83 o 
 -10   1   7      887.78      834.47     97.23 o 
  -9   1   7     2079.14     2089.91    133.56 o 
  -8   1   7      924.10      870.39    166.15 o 
  -7   1   7       26.07       13.04     22.33 o 
  -6   1   7      336.85      389.24     24.15 o 
  -5   1   7      205.55      223.76     22.77 o 
  -4   1   7     1651.93     1551.20     49.66 o 
  -3   1   7       11.30        8.81      8.88 o 
  -2   1   7     1641.86     1677.70     36.65 o 
  -1   1   7     1879.78     1772.68     36.29 o 
   0   1   7     3488.40     3364.15     57.39 o 
   1   1   7      150.30      131.23     18.91 o 
   2   1   7     7001.29     6358.95    120.77 o 
   3   1   7    31162.94    30991.91    370.19 o 
   4   1   7     1394.98     1418.76     37.07 o 
   5   1   7        0.38        5.95     14.66 o 
   6   1   7       66.46       85.49     21.88 o 
   7   1   7     2143.71     2296.35     85.42 o 
   8   1   7      900.50      950.69     63.82 o 
   9   1   7      346.64      423.11    101.50 o 
  10   1   7        0.85      -79.07     55.56 o 
  11   1   7       31.74      -39.53     70.52 o 
 -11   2   7      155.47      123.94     65.18 o 
 -10   2   7       19.87       57.70     53.42 o 
  -9   2   7      472.22      452.20     57.50 o 
  -8   2   7      638.23      593.63     56.28 o 
  -7   2   7      115.63      154.04     39.53 o 
  -6   2   7     1429.10     1423.82     80.13 o 
  -5   2   7        3.43       16.39     10.03 o 
  -4   2   7       31.05       12.99     12.63 o 
  -3   2   7    18242.37    18294.44    209.21 o 
  -2   2   7      532.56      491.09     39.37 o 
  -1   2   7     4290.26     4154.57     63.75 o 
   0   2   7      126.48      139.35     16.22 o 
   1   2   7      816.13      738.61     23.14 o 
   2   2   7      419.64      320.62     61.97 o 
   3   2   7     1532.51     1475.55     95.09 o 
   4   2   7     5419.67     5855.17    217.97 o 
   5   2   7     1589.42     1821.76     94.56 o 
   6   2   7      123.36       94.59     22.84 o 
   7   2   7       65.19       43.58     32.59 o 
   8   2   7     1374.07     1394.68     73.45 o 
   9   2   7        2.55      -18.16     52.35 o 
  10   2   7       23.07       12.82     60.90 o 
  11   2   7        3.85       50.22     72.66 o 
 -11   3   7      400.77      433.80     94.02 o 
 -10   3   7        6.29       -0.53     42.20 o 
  -9   3   7       71.60      113.07     38.51 o 
  -8   3   7      132.97      113.43     76.93 o 
  -7   3   7     2825.81     2817.86    106.40 o 
  -6   3   7      347.28      363.52     76.93 o 
  -5   3   7      104.91      119.21     17.52 o 
  -4   3   7      619.19      643.30     27.09 o 
  -3   3   7     2261.74     2175.85     49.91 o 
  -2   3   7     2640.51     2446.06     47.08 o 
  -1   3   7    11703.88    11800.89    142.27 o 
   0   3   7       89.12       81.09     22.19 o 
   1   3   7      234.24      248.73     21.50 o 
   2   3   7    11113.86    10982.66    163.54 o 
   3   3   7      641.91      569.49     61.97 o 
   4   3   7     6352.18     7418.33    252.16 o 
   5   3   7        7.67      -13.89     33.12 o 
   6   3   7     1133.20     1079.15    102.57 o 
   7   3   7       36.13       22.44     33.12 o 
   8   3   7      230.21      250.08     40.71 o 
   9   3   7     1462.05     1658.25    159.20 o 
  10   3   7       19.73       14.96     66.24 o 
  11   3   7       78.19       76.93     90.82 o 
 -11   4   7        1.69      -15.93     39.51 o 
 -10   4   7      130.08      108.00     46.07 o 
  -9   4   7      892.63      827.32    143.17 o 
  -8   4   7        4.45       16.09     50.75 o 
  -7   4   7      628.33      613.26     58.87 o 
  -6   4   7     1021.33     1030.51     65.40 o 
  -5   4   7       72.85       36.79     23.72 o 
  -4   4   7        2.99       -9.07     18.22 o 
  -3   4   7       29.72       19.87     17.78 o 
  -2   4   7     2379.30     2395.49    153.32 o 
  -1   4   7     7389.26     7294.85    123.87 o 
   0   4   7      299.42      304.74     24.01 o 
   1   4   7     4466.51     4645.42     86.11 o 
   2   4   7      121.83      112.39     18.34 o 
   3   4   7      880.76      925.58     53.91 o 
   4   4   7       22.44       60.90     36.33 o 
   5   4   7     1257.87     1321.69    101.50 o 
   6   4   7        6.63       10.68     39.53 o 
   7   4   7       33.38      -10.68     44.88 o 
   8   4   7      266.21      276.13     45.06 o 
   9   4   7        2.68       34.19     60.90 o 
  10   4   7      808.74      765.02    131.42 o 
  11   4   7      151.92      178.43     92.96 o 
 -10   5   7       57.12      102.11     51.82 o 
  -9   5   7        0.05        6.02     36.33 o 
  -8   5   7        0.84      -15.38     31.35 o 
  -7   5   7      794.72      826.41    111.12 o 
  -6   5   7      139.89      271.40     57.70 o 
  -5   5   7      717.60      724.46     55.07 o 
  -4   5   7     1500.99     1378.91    143.71 o 
  -3   5   7        6.90        2.82     20.52 o 
  -2   5   7      144.83      149.80     29.77 o 
  -1   5   7     1351.59     1404.16     61.35 o 
   0   5   7       88.61       68.50     28.68 o 
   1   5   7      205.59      176.13     19.08 o 
   2   5   7      711.50      715.23     46.74 o 
   3   5   7      103.06       79.82     33.12 o 
   4   5   7     3445.34     3612.34    114.40 o 
   5   5   7     4346.85     4542.03    188.05 o 
   6   5   7     1360.51     1427.47    112.19 o 
   7   5   7      331.91      259.64     72.66 o 
   8   5   7      253.57      320.54     83.34 o 
   9   5   7      250.31      380.37     96.16 o 
  10   5   7        0.31      -13.89     60.90 o 
  11   5   7       62.86       14.96     73.72 o 
 -10   6   7      216.14      262.27     57.94 o 
  -9   6   7      316.36      209.54     50.62 o 
  -8   6   7       13.05       95.51     38.77 o 
  -7   6   7     2863.43     3011.09    201.41 o 
  -6   6   7      194.14      238.02     43.39 o 
  -5   6   7      509.27      638.77     55.98 o 
  -4   6   7      782.87      830.02     58.01 o 
  -3   6   7      150.00      102.91     31.29 o 
  -2   6   7      189.09      191.95     45.41 o 
  -1   6   7     3328.98     3518.54    107.03 o 
   0   6   7       85.16       83.73     68.92 o 
   1   6   7      291.46      295.68     63.04 o 
   2   6   7      465.32      510.54     40.71 o 
   3   6   7      254.30      229.59     30.58 o 
   4   6   7       62.36       39.30     24.55 o 
   5   6   7     2487.23     2743.04    104.13 o 
   6   6   7      196.95      123.77     51.82 o 
   7   6   7      306.58      331.66     53.63 o 
  10   6   7      103.51       66.24     82.27 o 
  -9   7   7      738.58      816.27    107.91 o 
  -8   7   7        7.84       -6.05     42.74 o 
  -7   7   7        1.01       -1.51     30.22 o 
  -6   7   7      385.21      406.84     55.20 o 
  -5   7   7       79.68      120.90     34.56 o 
  -4   7   7       32.57       20.91     28.44 o 
  -3   7   7       77.95       73.04     27.07 o 
  -2   7   7     3226.21     3471.12    115.51 o 
  -1   7   7        0.21       -8.07     20.02 o 
   0   7   7      115.68      107.83     42.74 o 
   1   7   7       19.05       10.83     21.05 o 
   2   7   7      369.27      376.76     42.30 o 
   3   7   7     2918.14     3061.14    162.41 o 
   4   7   7      306.55      200.87     56.63 o 
   5   7   7     1292.67     1263.99    113.26 o 
   6   7   7      235.70      169.89     59.83 o 
   7   7   7        3.91      -48.08     43.81 o 
   8   7   7       62.26       51.29     50.22 o 
   9   7   7       14.72       84.41     61.97 o 
  -8   8   7        0.02        7.46     36.81 o 
  -7   8   7        2.20      -25.35     32.83 o 
  -6   8   7      164.24      106.54     42.23 o 
  -5   8   7       14.45       53.47     31.57 o 
  -4   8   7      296.23      269.14     53.96 o 
  -3   8   7       38.67      101.95     57.70 o 
  -2   8   7        0.04      -18.06     27.25 o 
  -1   8   7      100.12      111.88     30.77 o 
   0   8   7      548.29      669.27     69.45 o 
   1   8   7     2733.72     2482.65     96.78 o 
   2   8   7       76.40       59.58     34.19 o 
   3   8   7       65.28       34.19     41.67 o 
   4   8   7      551.27      400.67     79.07 o 
   5   8   7       18.31      -11.75     45.94 o 
   6   8   7     1259.89     1185.99    112.19 o 
   7   8   7      255.48      222.24     72.66 o 
   8   8   7        7.86       63.04     60.90 o 
  10   8   7      241.93      259.64     52.35 o 
  -8   9   7        8.08      -11.60     35.41 o 
  -7   9   7      199.38      188.44     95.63 o 
  -6   9   7      272.41      208.37     50.66 o 
  -5   9   7      963.71     1083.13     78.74 o 
  -4   9   7       19.76       -4.27     27.20 o 
  -3   9   7      203.29      221.82     42.98 o 
  -2   9   7       28.35       43.53     30.42 o 
  -1   9   7      221.68      228.95     53.42 o 
   0   9   7     4546.63     4510.18    306.11 o 
   1   9   7      814.40      750.73     61.97 o 
   2   9   7       26.66       66.76     31.02 o 
   3   9   7      139.11      138.90     55.56 o 
   4   9   7      104.56      121.80     57.70 o 
   5   9   7      862.60      891.10    110.05 o 
   6   9   7     1328.78     1206.29    119.67 o 
   7   9   7      667.99      638.94    107.91 o 
   9   9   7      142.43      117.53     48.08 o 
  -7  10   7       29.25       38.64     38.13 o 
  -6  10   7       14.66       20.03     45.41 o 
  -5  10   7      393.62      469.31     64.20 o 
  -4  10   7      620.60      601.45     69.54 o 
  -3  10   7      460.91      510.43     64.11 o 
  -2  10   7      389.32      375.35     55.94 o 
  -1  10   7       10.05       -6.94     27.86 o 
   0  10   7      246.75      210.96     43.12 o 
   1  10   7      170.73      165.59     40.55 o 
   2  10   7      169.30      141.15     38.46 o 
   3  10   7      250.40      257.50     75.86 o 
   4  10   7       92.08      -11.75     48.08 o 
   5  10   7       56.03       26.71     49.15 o 
   6  10   7       28.38       95.09     65.18 o 
   8  10   7        9.79        0.00     36.33 o 
  -5  11   7        1.91       -1.09     37.48 o 
  -4  11   7      298.21      300.93    108.45 o 
  -3  11   7        9.14       22.30     34.14 o 
  -2  11   7      261.00      241.14     52.35 o 
  -1  11   7      351.57      403.84     41.16 o 
   0  11   7      174.31      119.52     41.99 o 
   1  11   7       18.69       31.15     34.11 o 
   2  11   7       29.62       11.17     32.83 o 
   3  11   7       34.00       29.92     57.70 o 
   4  11   7      160.50      193.39     72.66 o 
   5  11   7        1.45        0.00     52.35 o 
   6  11   7       19.28      -33.12     29.92 o 
   7  11   7        1.52        5.34     34.19 o 
  -4  12   7       11.60       64.80     55.03 o 
  -3  12   7       11.35      -46.50     31.00 o 
  -2  12   7       83.51      144.48     46.39 o 
  -1  12   7       82.13       61.81     26.30 o 
   0  12   7      627.17      575.65     46.49 o 
   1  12   7      599.60      604.13     83.50 o 
   2  12   7       30.38       39.12     25.69 o 
   3  12   7        4.32      -36.64     24.43 o 
   4  12   7        0.58       47.30     32.02 o 
   5  12   7      449.71      403.88     67.31 o 
   6  12   7      379.81      354.73     63.04 o 
  -1  13   7       39.96       43.91     44.41 o 
   0  13   7      386.06      358.90     44.06 o 
   1  13   7      312.39      264.91     40.46 o 
   2  13   7        6.87      -22.71     25.54 o 
   3  13   7       34.45       40.99     36.86 o 
  -4 -11   8      210.64      198.73     54.49 o 
  -3 -11   8       38.11       74.79     40.60 o 
  -2 -11   8      270.72      184.84     50.22 o 
  -1 -11   8        2.69      -44.88     29.92 o 
   0 -11   8       54.75       82.27     41.67 o 
   1 -11   8      195.59      256.43     53.42 o 
   2 -11   8       34.48       96.16     57.70 o 
   3 -11   8       21.88        4.27     52.35 o 
  -6 -10   8        1.45      -20.30     36.33 o 
  -5 -10   8      132.77      154.93     51.29 o 
  -4 -10   8        9.58       27.78     34.19 o 
  -3 -10   8       14.23       29.92     34.19 o 
  -2 -10   8      210.75      277.80     53.42 o 
  -1 -10   8        0.89       25.64     34.19 o 
   0 -10   8       14.40        6.41     32.05 o 
   1 -10   8       25.23       26.71     33.12 o 
   2 -10   8      558.25      618.56     52.74 o 
   3 -10   8      159.21      204.08     64.11 o 
   4 -10   8      197.63      149.15     48.77 o 
   5 -10   8        4.65       61.97     63.04 o 
  -7  -9   8       35.64      -16.03     36.33 o 
  -6  -9   8       13.97       24.57     34.19 o 
  -5  -9   8     1238.84     1032.13     82.27 o 
  -4  -9   8       48.20      113.26     37.40 o 
  -3  -9   8      127.02       82.27     35.26 o 
  -2  -9   8       80.58       67.31     36.33 o 
  -1  -9   8     1744.24     1879.43    102.57 o 
   0  -9   8       14.76      -16.03     23.51 o 
   1  -9   8     1658.84     1794.20     76.25 o 
   2  -9   8      818.08      840.90     54.15 o 
   3  -9   8       77.56       64.90     24.89 o 
   4  -9   8       36.18       66.24     38.51 o 
   5  -9   8      149.60       94.02     68.38 o 
   6  -9   8        2.97      -70.52     53.42 o 
  -8  -8   8       62.68       28.85     36.33 o 
  -7  -8   8        4.58       -8.55     28.85 o 
  -6  -8   8      553.38      624.88     56.46 o 
  -5  -8   8     2199.17     2245.01     95.27 o 
  -4  -8   8       24.37       45.17     41.14 o 
  -3  -8   8       56.62      129.67     31.73 o 
  -2  -8   8       94.10      102.64     32.18 o 
  -1  -8   8        7.55       14.08     22.26 o 
   0  -8   8      358.48      467.45     44.53 o 
   1  -8   8      367.84      405.54     31.27 o 
   2  -8   8      735.25      766.99     50.89 o 
   3  -8   8        7.15       15.48     22.82 o 
   4  -8   8      244.58      223.55     55.85 o 
   5  -8   8     1118.71     1067.59     91.58 o 
   6  -8   8        9.96      -20.35     43.09 o 
   7  -8   8        0.18       35.21     51.00 o 
  -9  -7   8        0.72      -21.37     30.99 o 
  -8  -7   8      113.70      141.04     44.88 o 
  -7  -7   8      370.56      341.91     58.77 o 
  -6  -7   8      136.28      124.54     33.88 o 
  -5  -7   8       27.41      -11.95     24.54 o 
  -4  -7   8      162.36      249.84     39.15 o 
  -3  -7   8       46.81       29.70     21.37 o 
  -2  -7   8      183.48      221.73     64.64 o 
  -1  -7   8      126.36      112.02     28.45 o 
   0  -7   8     4658.40     4326.90    129.28 o 
   1  -7   8     2682.31     2535.12     70.53 o 
   2  -7   8      797.26      825.40     38.35 o 
   3  -7   8      478.15      409.15     47.81 o 
   4  -7   8      710.07      728.70     52.23 o 
   5  -7   8     1178.97     1131.50     76.06 o 
   6  -7   8      423.57      330.42     65.45 o 
   7  -7   8        7.43       35.99     46.21 o 
   8  -7   8       63.98       79.07     86.55 o 
 -10  -6   8      426.20      349.39     79.07 o 
  -9  -6   8      333.17      417.77     57.70 o 
  -8  -6   8      149.64      230.79     45.94 o 
  -7  -6   8        0.87       11.75     26.71 o 
  -6  -6   8       55.85       16.16     30.45 o 
  -5  -6   8       16.55       12.49     21.43 o 
  -4  -6   8      136.28      149.29     31.38 o 
  -3  -6   8      363.30      345.99     41.50 o 
  -2  -6   8      210.93      215.26     31.85 o 
  -1  -6   8      702.52      644.19     52.35 o 
   0  -6   8       25.38       35.74     17.22 o 
   1  -6   8     4457.80     4482.40    136.33 o 
   2  -6   8       10.86        9.04     14.47 o 
   3  -6   8     2280.94     2277.38     58.77 o 
   4  -6   8      906.85      846.55     37.90 o 
   5  -6   8      100.75      160.56     33.76 o 
   6  -6   8      193.65      161.25     52.59 o 
   7  -6   8       58.64        0.64     42.48 o 
   8  -6   8       50.29      156.00     88.68 o 
   9  -6   8       72.56       51.29     84.41 o 
 -10  -5   8      822.16      848.36    104.71 o 
  -9  -5   8        1.67       38.46     43.81 o 
  -8  -5   8      313.17      360.07     51.29 o 
  -7  -5   8       15.67       41.67     27.78 o 
  -6  -5   8      170.76      123.16     28.37 o 
  -5  -5   8      353.45      300.42     39.15 o 
  -4  -5   8      468.08      396.03     39.59 o 
  -3  -5   8       78.88       61.20     21.55 o 
  -2  -5   8       51.24       61.56     21.30 o 
  -1  -5   8     1523.31     1402.84     51.39 o 
   0  -5   8      375.79      343.18     27.49 o 
   1  -5   8     1014.99     1024.55     36.32 o 
   2  -5   8       97.60      112.73     17.15 o 
   3  -5   8       12.49       -1.01     12.65 o 
   4  -5   8       18.71       25.71     13.99 o 
   5  -5   8      138.10       96.05     26.48 o 
   6  -5   8      148.97      159.36     57.70 o 
   7  -5   8      472.89      587.65    118.60 o 
   8  -5   8       98.52       21.37     82.27 o 
   9  -5   8      242.95      196.60     95.09 o 
 -11  -4   8        6.38       23.51     47.01 o 
 -10  -4   8       15.02       35.26     49.15 o 
  -9  -4   8      590.18      627.19     84.41 o 
  -8  -4   8       51.25       50.69     26.18 o 
  -7  -4   8       21.56      -28.85     19.23 o 
  -6  -4   8      937.47      987.36    105.24 o 
  -5  -4   8       19.02       13.24     16.65 o 
  -4  -4   8       94.54      107.43     24.74 o 
  -3  -4   8      353.41      382.48     35.06 o 
  -2  -4   8       31.49       15.08     17.10 o 
  -1  -4   8      579.20      604.10     39.15 o 
   0  -4   8      186.62      190.12     27.18 o 
   1  -4   8      134.49       92.24     25.29 o 
   2  -4   8       16.71       15.61     12.30 o 
   3  -4   8     1970.53     1952.89     82.97 o 
   4  -4   8      758.66      696.59     30.40 o 
   5  -4   8     4154.54     4256.09     86.26 o 
   6  -4   8      342.46      491.49    103.64 o 
   7  -4   8      931.78      942.38    123.94 o 
   8  -4   8      661.40      692.36    132.49 o 
   9  -4   8       96.31      134.63     88.68 o 
  10  -4   8       73.95      144.24     88.68 o 
 -11  -3   8      141.44      166.68     59.83 o 
 -10  -3   8      225.76      285.28     72.66 o 
  -9  -3   8      958.84      921.01     96.16 o 
  -8  -3   8      460.95      429.85     96.70 o 
  -7  -3   8       24.53       12.82     18.93 o 
  -6  -3   8      805.67      834.50     49.20 o 
  -5  -3   8      578.79      660.85     70.52 o 
  -4  -3   8        0.48        3.81     30.99 o 
  -3  -3   8      776.53      758.65     43.01 o 
  -2  -3   8     1400.64     1349.11     56.63 o 
  -1  -3   8     1968.82     1982.86     76.40 o 
   0  -3   8     3204.44     3131.95     83.81 o 
   1  -3   8      789.25      725.01     85.48 o 
   2  -3   8     4354.69     4822.02    120.11 o 
   3  -3   8       10.44       10.34     10.87 o 
   4  -3   8     5992.44     5874.50    101.02 o 
   5  -3   8     2890.29     2972.53     65.77 o 
   6  -3   8      928.27     1021.23     84.94 o 
   7  -3   8     1146.59     1193.47    135.69 o 
   8  -3   8     1441.77     1198.81    139.97 o 
   9  -3   8      239.30      359.00    103.64 o 
  10  -3   8       72.57       86.55     84.41 o 
 -11  -2   8        6.71        1.07     45.94 o 
 -10  -2   8      414.67      353.66     75.86 o 
  -9  -2   8       10.69      -30.99     37.40 o 
  -8  -2   8      431.83      423.11     72.66 o 
  -7  -2   8      470.06      453.29     35.79 o 
  -6  -2   8     3577.02     3575.86     91.86 o 
  -5  -2   8       54.21       92.17     21.98 o 
  -4  -2   8       12.16        4.25     12.97 o 
  -3  -2   8    13925.92    14611.88    250.78 o 
  -2  -2   8      667.49      669.81     25.60 o 
  -1  -2   8     3727.27     3604.33     89.88 o 
   0  -2   8      735.24      802.18     39.99 o 
   1  -2   8    14655.06    14352.19    240.30 o 
   2  -2   8    10403.62    10542.50    147.36 o 
   3  -2   8      571.11      663.11     43.98 o 
   4  -2   8      220.37      211.52     19.37 o 
   5  -2   8      489.64      490.36     44.59 o 
   6  -2   8      374.20      459.64     45.28 o 
   7  -2   8      409.19      496.83     99.37 o 
   8  -2   8       50.28      -58.77     50.22 o 
   9  -2   8        9.85       97.23     73.72 o 
  10  -2   8       70.13       26.71     73.72 o 
  11  -2   8        1.71      -42.74     65.18 o 
 -11  -1   8      209.82      190.19     70.52 o 
 -10  -1   8       18.60        5.34     48.08 o 
  -9  -1   8     1782.28     1711.68    122.87 o 
  -8  -1   8     1239.65     1256.51     99.37 o 
  -7  -1   8     1346.22     1358.98     53.55 o 
  -6  -1   8     1496.96     1567.33     56.52 o 
  -5  -1   8       19.68       10.42     10.31 o 
  -4  -1   8     5280.26     5422.38     81.98 o 
  -3  -1   8     7410.20     7392.81     99.86 o 
  -2  -1   8     4319.91     4668.24    119.34 o 
  -1  -1   8     1189.16     1089.06     44.94 o 
   0  -1   8     3434.85     3490.37     98.83 o 
   1  -1   8     1091.11     1051.43     61.44 o 
   2  -1   8    15671.72    15636.67    200.11 o 
   3  -1   8     7316.31     7808.13    113.58 o 
   4  -1   8       62.06       66.16     24.16 o 
   5  -1   8      979.23      928.65     33.75 o 
   6  -1   8     3614.00     3724.87     75.28 o 
   7  -1   8      263.62      160.27     71.59 o 
   8  -1   8      140.34      217.97     85.48 o 
   9  -1   8     1629.31     1636.88    174.16 o 
  10  -1   8       27.24      -83.34     66.24 o 
  11  -1   8       82.67       60.90     85.48 o 
 -11   0   8       53.69      -42.74     41.67 o 
 -10   0   8       42.43       56.63     50.22 o 
  -9   0   8      391.87      350.46     74.79 o 
  -8   0   8       22.74       51.29     37.40 o 
  -7   0   8     3426.10     3312.23    153.86 o 
  -6   0   8       37.18       24.00     12.51 o 
  -5   0   8       92.85      119.79     17.58 o 
  -4   0   8     2004.68     1997.19     70.08 o 
  -3   0   8     1495.91     1570.69     46.59 o 
  -2   0   8     7313.78     6935.59     93.74 o 
  -1   0   8    19283.27    18021.60    202.26 o 
   0   0   8      351.46      319.33     18.91 o 
   1   0   8      174.08      161.24     21.43 o 
   2   0   8      977.85      999.20     41.78 o 
   3   0   8       96.17      120.07     19.76 o 
   4   0   8      270.70      305.95     20.31 o 
   5   0   8      887.48      845.32     36.73 o 
   6   0   8     2551.85     2697.15     85.63 o 
   7   0   8        1.73       19.23     49.15 o 
   8   0   8     2683.48     2789.76    195.53 o 
   9   0   8      162.06      158.13     70.52 o 
  10   0   8      607.36      689.16    134.63 o 
  11   0   8       15.58      -23.51     67.31 o 
 -11   1   8       42.28       73.72     57.70 o 
 -10   1   8     1332.87     1290.70    117.53 o 
  -9   1   8       83.40       41.67     41.67 o 
  -8   1   8        0.01       -5.34     33.12 o 
  -7   1   8     1381.03     1532.22     73.64 o 
  -6   1   8      289.28      312.52     25.06 o 
  -5   1   8        5.67        2.73     12.48 o 
  -4   1   8       61.79       73.03     12.75 o 
  -3   1   8        2.78        0.05      8.55 o 
  -2   1   8    14763.95    14634.05    171.92 o 
  -1   1   8     2163.20     2118.24     42.10 o 
   0   1   8     7922.93     7169.28     93.38 o 
   1   1   8       29.31       84.81     18.48 o 
   2   1   8        0.00       -5.70     12.42 o 
   3   1   8     5460.51     5459.10    114.59 o 
   4   1   8      164.18      165.33     15.63 o 
   5   1   8      180.56      157.86     23.36 o 
   6   1   8     1514.06     1522.37     93.49 o 
   7   1   8      496.07      581.24    101.50 o 
   8   1   8       30.86       57.70     59.83 o 
   9   1   8       21.59       50.22     64.11 o 
  10   1   8      409.86      300.24    102.57 o 
  11   1   8      846.27      569.49    137.83 o 
 -11   2   8       45.88       51.29     57.70 o 
 -10   2   8        8.33       72.66     50.22 o 
  -9   2   8      180.13       90.82     51.29 o 
  -8   2   8        0.71        3.64     27.57 o 
  -7   2   8      498.15      486.80     53.58 o 
  -6   2   8     4017.58     4072.83    120.88 o 
  -5   2   8     6579.42     6687.39    108.62 o 
  -4   2   8     1004.95     1101.95     35.36 o 
  -3   2   8     2266.47     2341.69     49.04 o 
  -2   2   8      135.12      148.34     15.50 o 
  -1   2   8     2202.16     2023.28     41.78 o 
   0   2   8      678.12      642.67     27.45 o 
   1   2   8      542.50      550.00     41.25 o 
   2   2   8       37.00       35.00     26.18 o 
   3   2   8      353.00      411.21     33.12 o 
   4   2   8       28.27        2.14     28.85 o 
   5   2   8        2.20      -19.01     12.67 o 
   6   2   8       88.55      111.96     40.60 o 
   7   2   8        0.29       -9.20     55.56 o 
   8   2   8        3.76       16.03     51.29 o 
   9   2   8      390.26      430.59    102.57 o 
  10   2   8        6.33      -85.48     58.77 o 
  11   2   8        7.25      111.12     76.93 o 
 -11   3   8       57.78       69.45     55.56 o 
 -10   3   8      427.03      584.45     98.30 o 
  -9   3   8       29.15       38.82     35.13 o 
  -8   3   8     1699.70     1827.74     91.18 o 
  -7   3   8     1611.51     1441.19    174.69 o 
  -6   3   8     1861.41     1940.52     83.82 o 
  -5   3   8      580.33      597.02     28.52 o 
  -4   3   8      445.10      435.95     24.90 o 
  -3   3   8     7808.65     7741.05    107.82 o 
  -2   3   8     1537.32     1543.63     37.80 o 
  -1   3   8      113.25      136.73     21.59 o 
   0   3   8      690.19      640.74     23.99 o 
   1   3   8      595.73      666.67     28.22 o 
   2   3   8        5.71        1.73     12.94 o 
   3   3   8     7859.50     7302.94    236.13 o 
   4   3   8      111.31      144.24     45.94 o 
   5   3   8     1075.94     1174.24    103.64 o 
   6   3   8     2973.89     3237.79     97.53 o 
   7   3   8      100.18       58.61     24.16 o 
   8   3   8      226.47      198.73     79.07 o 
   9   3   8       27.39       20.30     65.18 o 
  10   3   8      684.85      604.75    125.01 o 
  11   3   8       59.40        0.00     83.34 o 
 -10   4   8      127.15      165.78     48.67 o 
  -9   4   8        1.12      -13.81     29.64 o 
  -8   4   8       42.54      111.58     36.17 o 
  -7   4   8     3420.95     3481.14    122.98 o 
  -6   4   8      213.49      225.28     39.28 o 
  -5   4   8      111.24      128.67     51.29 o 
  -4   4   8     1004.22      830.62    167.21 o 
  -3   4   8      370.02      410.65     48.62 o 
  -2   4   8     1509.94     1672.10     53.16 o 
  -1   4   8     7956.32     8053.86    135.61 o 
   0   4   8        6.42       -5.42     12.17 o 
   1   4   8      458.30      485.14     28.68 o 
   2   4   8      644.22      652.17     31.65 o 
   3   4   8     1204.02     1176.46     61.56 o 
   4   4   8      203.89      288.48     52.35 o 
   5   4   8      488.02      524.61     76.93 o 
   6   4   8        1.61      -25.64     40.60 o 
   7   4   8       83.68       70.52     57.70 o 
   8   4   8       33.40       13.89     57.70 o 
   9   4   8      881.95      871.87    137.83 o 
  10   4   8      181.22       84.41     78.00 o 
  11   4   8      137.70      121.80     92.96 o 
 -10   5   8        8.56        7.19     37.39 o 
  -9   5   8        0.26       -5.34     34.00 o 
  -8   5   8      701.08      630.88     62.16 o 
  -7   5   8        8.78      -32.12     25.86 o 
  -6   5   8      517.29      497.21    121.27 o 
  -5   5   8        2.53        3.13     36.33 o 
  -4   5   8      727.93      849.78     88.68 o 
  -3   5   8       40.84       72.29     24.90 o 
  -2   5   8     5692.78     5531.88    150.12 o 
  -1   5   8       37.15       94.05     17.95 o 
   0   5   8     2001.62     1952.78     82.52 o 
   1   5   8      128.40      127.40     18.50 o 
   2   5   8        0.44        1.67     12.12 o 
   3   5   8     1250.17     1181.99     99.90 o 
   4   5   8      396.64      392.52     45.15 o 
   5   5   8       50.80      151.20     36.26 o 
   6   5   8      529.27      487.22     79.07 o 
   7   5   8      107.14       74.79     54.49 o 
   8   5   8       47.87       59.83     59.83 o 
   9   5   8      584.23      479.74    102.57 o 
  10   5   8     1067.91     1008.63    142.11 o 
  11   5   8       16.31       28.85     84.41 o 
 -10   6   8       16.88       42.77     40.27 o 
  -9   6   8       63.89       16.22     40.71 o 
  -8   6   8        1.44        9.80     34.40 o 
  -7   6   8      844.28      756.08     87.08 o 
  -6   6   8     1162.86     1164.26    155.46 o 
  -5   6   8      457.88      611.03     59.83 o 
  -4   6   8        2.07      -11.22     22.07 o 
  -3   6   8      238.60      202.02     40.60 o 
  -2   6   8      993.01     1145.70     69.98 o 
  -1   6   8     3099.70     3178.11    101.92 o 
   0   6   8     1253.31     1260.83     61.07 o 
   1   6   8     3413.03     3640.76    106.46 o 
   2   6   8      175.41      185.16     31.42 o 
   3   6   8     4795.94     4798.46    207.28 o 
   4   6   8      106.55      157.67     37.93 o 
   5   6   8       14.09       -1.46     24.79 o 
   6   6   8      586.49      783.88    158.67 o 
   7   6   8       31.90       12.82     31.73 o 
   8   6   8       81.35       45.94     58.77 o 
   9   6   8       54.06       75.86     71.59 o 
  -9   7   8      165.80      154.71     48.49 o 
  -8   7   8      205.14      154.77     60.90 o 
  -7   7   8       26.83       15.80     32.25 o 
  -6   7   8      868.90     1042.42     73.77 o 
  -5   7   8       67.11       60.34     32.07 o 
  -4   7   8       94.40       97.36     42.20 o 
  -3   7   8      514.94      513.33     52.60 o 
  -2   7   8      864.32      718.54    153.32 o 
  -1   7   8      168.34      159.40     34.34 o 
   0   7   8       26.45       31.88     22.52 o 
   1   7   8     4242.54     4048.39    119.62 o 
   2   7   8     1698.74     1614.45     73.48 o 
   3   7   8      271.53      275.66     64.11 o 
   4   7   8        1.80       75.86     45.94 o 
   5   7   8     3165.68     3400.92    189.12 o 
   6   7   8       89.78      117.53     53.42 o 
   7   7   8      791.95     1073.80    116.46 o 
   8   7   8      211.15      115.39     60.90 o 
   9   7   8       99.37       95.09     65.18 o 
  -8   8   8       30.53       -6.00     37.41 o 
  -7   8   8      743.69      773.33     71.78 o 
  -6   8   8        0.01      -11.87     43.27 o 
  -5   8   8        0.02        0.80     32.05 o 
  -4   8   8      535.33      561.66     59.83 o 
  -3   8   8     1399.82     1549.71     92.42 o 
  -2   8   8       36.44       48.85     28.75 o 
  -1   8   8      595.00      491.38     53.96 o 
   0   8   8       61.23        9.75     25.11 o 
   1   8   8      407.87      418.63     50.04 o 
   2   8   8     2051.60     2043.19     87.28 o 
   3   8   8      277.72      299.54     43.64 o 
   4   8   8        1.91      -14.96     37.40 o 
   5   8   8       74.36      145.31     59.83 o 
   6   8   8      951.69     1160.35    122.87 o 
   7   8   8      121.72      174.16     71.59 o 
   8   8   8       78.64      -12.82     51.29 o 
  -8   9   8       92.30       54.02     47.11 o 
  -7   9   8       25.02       54.93     41.05 o 
  -6   9   8       38.64       92.83     46.48 o 
  -5   9   8      316.26      230.96     46.98 o 
  -4   9   8        5.80       16.73     31.78 o 
  -3   9   8      245.13      200.49     43.89 o 
  -2   9   8      145.06      111.29     57.70 o 
  -1   9   8       35.98       90.18     32.78 o 
   0   9   8      403.18      489.06     57.73 o 
   1   9   8     1105.96     1141.13     71.11 o 
   2   9   8      625.99      561.68     86.55 o 
   3   9   8     1088.37      997.51     69.45 o 
   4   9   8        6.63       49.15     55.56 o 
   5   9   8     3163.36     3240.65    192.32 o 
   6   9   8      122.58      118.60     63.04 o 
   7   9   8      295.68      287.42     78.00 o 
  -7  10   8      325.31      343.77     64.56 o 
  -6  10   8      158.15      146.89     49.50 o 
  -5  10   8        0.05       16.65     34.14 o 
  -4  10   8        0.27       40.23     34.37 o 
  -3  10   8      222.42      187.37     50.22 o 
  -2  10   8       77.98       92.79     62.51 o 
  -1  10   8      316.62      172.09     43.64 o 
   0  10   8     1285.84     1335.40    117.53 o 
   1  10   8       68.20       82.68     56.09 o 
   2  10   8      191.36      141.86     40.12 o 
   3  10   8       62.87      -33.12     47.01 o 
   4  10   8       21.32       47.01     52.35 o 
   5  10   8     1743.06     1690.31    144.24 o 
   6  10   8      160.74      175.23     74.79 o 
  -5  11   8      203.63      273.13    122.87 o 
  -4  11   8      225.47      193.46     49.22 o 
  -3  11   8       64.66       74.15     40.48 o 
  -2  11   8       74.55       57.82     41.67 o 
  -1  11   8      320.26      315.22    100.97 o 
   0  11   8       57.11       61.83     37.70 o 
   1  11   8      285.98      236.92     82.81 o 
   2  11   8     1197.05     1249.69     99.90 o 
   3  11   8      108.85       52.35     60.90 o 
   4  11   8      683.85      651.76    116.46 o 
   5  11   8       30.12       64.11     58.77 o 
  -4  12   8      164.84      244.64     56.73 o 
  -3  12   8        7.70        3.61     37.41 o 
  -2  12   8        0.47      -11.58     34.78 o 
  -1  12   8        3.32       19.72     23.30 o 
   0  12   8       11.29        4.88     35.15 o 
   1  12   8       24.10      -10.50     34.91 o 
   2  12   8      137.24      140.85     46.09 o 
   3  12   8       26.72       -3.21     50.22 o 
   4  12   8     1239.98     1098.38    135.69 o 
   5  12   8       81.68      -14.96     36.33 o 
  -1  13   8        0.00       45.70     41.69 o 
   0  13   8        0.20       -6.10     26.76 o 
   1  13   8        2.12        7.21     25.49 o 
   2  13   8        0.00      -33.45     23.84 o 
   3  13   8      881.25      857.47     96.70 o 
  -3 -11   9        7.02        4.27     38.46 o 
  -2 -11   9        3.63      -33.12     25.64 o 
  -1 -11   9      782.37      999.01     85.48 o 
   0 -11   9       52.02       86.55     42.74 o 
   1 -11   9       80.34       47.01     36.33 o 
  -6 -10   9       69.57      -10.68     33.12 o 
  -5 -10   9      112.91       96.16     45.94 o 
  -4 -10   9        0.02       37.40     34.19 o 
  -3 -10   9        5.07       -4.27     29.92 o 
  -2 -10   9       39.32       63.04     34.19 o 
  -1 -10   9      306.74      389.99     61.97 o 
   0 -10   9       64.80       67.31     35.26 o 
   1 -10   9     1322.38     1276.81     90.82 o 
   2 -10   9       12.32       -6.08     24.30 o 
   3 -10   9       74.69       57.70     55.56 o 
   4 -10   9       19.54       -6.41     64.11 o 
  -7  -9   9        0.36        7.48     37.40 o 
  -6  -9   9      202.75       79.07     41.67 o 
  -5  -9   9      299.27      442.34     64.11 o 
  -4  -9   9      136.79      142.11     42.74 o 
  -3  -9   9       78.06      111.12     39.53 o 
  -2  -9   9        0.58       75.86     32.05 o 
  -1  -9   9      684.75      750.06     68.38 o 
   0  -9   9      157.15      167.75     42.74 o 
   1  -9   9       61.90       83.34     34.19 o 
   2  -9   9      256.30      339.18     41.57 o 
   3  -9   9       94.65       89.55     37.00 o 
   4  -9   9      133.68       45.94     65.18 o 
   5  -9   9        1.43       75.86     66.24 o 
   6  -9   9      319.96      264.98     91.89 o 
  -8  -8   9       30.28      -13.89     37.40 o 
  -7  -8   9      967.36     1033.20     84.41 o 
  -6  -8   9       55.29       53.45     30.65 o 
  -5  -8   9      345.55      282.31     46.25 o 
  -4  -8   9        6.59       24.20     27.90 o 
  -3  -8   9      484.85      521.77     49.58 o 
  -2  -8   9       56.21       15.43     72.66 o 
  -1  -8   9      902.96      840.55     57.11 o 
   0  -8   9      744.40      822.93     58.06 o 
   1  -8   9       64.89       83.44     48.62 o 
   2  -8   9      402.75      476.00     37.01 o 
   3  -8   9      365.06      369.34     33.58 o 
   4  -8   9        2.71        9.01     40.52 o 
   5  -8   9       21.08       47.20     46.48 o 
   6  -8   9      365.53      217.32     73.19 o 
   7  -8   9      592.24      535.35     87.61 o 
  -9  -7   9       13.78        8.55     36.33 o 
  -8  -7   9      152.31      185.91     44.88 o 
  -7  -7   9        1.87       28.85     33.12 o 
  -6  -7   9       94.18       24.50     28.02 o 
  -5  -7   9     1325.37     1415.49     74.06 o 
  -4  -7   9        1.20        6.19     21.12 o 
  -3  -7   9       16.22       19.08     22.73 o 
  -2  -7   9        3.17      -12.99     19.53 o 
  -1  -7   9        0.92      -13.05     19.97 o 
   0  -7   9      751.90      733.54     61.97 o 
   1  -7   9       42.94       37.76     19.78 o 
   2  -7   9      306.38      320.70     40.14 o 
   3  -7   9       36.00       32.55     18.51 o 
   4  -7   9      891.60      927.71     57.26 o 
   5  -7   9       97.02       57.27     91.35 o 
   6  -7   9       64.52      123.90     79.60 o 
   7  -7   9      428.77      477.60    126.08 o 
   8  -7   9      409.91      509.66    133.56 o 
  -9  -6   9       47.19       39.53     38.46 o 
  -8  -6   9      400.46      414.56     60.90 o 
  -7  -6   9      355.19      308.79     52.35 o 
  -6  -6   9     1129.90     1207.27     66.98 o 
  -5  -6   9        0.56       -9.69     21.90 o 
  -4  -6   9     1738.95     1894.58    151.72 o 
  -3  -6   9       11.39       27.18     20.69 o 
  -2  -6   9      789.35      820.71     53.04 o 
  -1  -6   9      165.29      126.15     42.20 o 
   0  -6   9     3249.37     3306.54     81.98 o 
   1  -6   9      125.42      171.34     25.08 o 
   2  -6   9       48.47       46.71     15.69 o 
   3  -6   9      169.15      187.60     29.46 o 
   4  -6   9      322.60      374.29     31.11 o 
   5  -6   9     1488.83     1492.01    159.20 o 
   6  -6   9      183.29      220.10     91.89 o 
   7  -6   9        3.61       25.64     68.38 o 
   8  -6   9        0.79      172.02     88.68 o 
   9  -6   9       43.54       -4.27     84.41 o 
 -10  -5   9      156.58      216.90     69.45 o 
  -9  -5   9       19.13       34.19     43.81 o 
  -8  -5   9        0.16        6.41     27.78 o 
  -7  -5   9       25.76       56.63     33.12 o 
  -6  -5   9        2.38       14.01     21.65 o 
  -5  -5   9      258.01      210.13    104.71 o 
  -4  -5   9     2063.83     1834.57     75.55 o 
  -3  -5   9      226.48      255.49     53.96 o 
  -2  -5   9       43.12       41.74     21.43 o 
  -1  -5   9      105.81       76.27     23.35 o 
   0  -5   9        0.00      -13.04     16.51 o 
   1  -5   9      282.49      354.09     41.40 o 
   2  -5   9     1128.31     1284.16     44.57 o 
   3  -5   9       39.09        1.21     14.69 o 
   4  -5   9        0.52        0.31     13.42 o 
   5  -5   9     1205.75     1171.03    132.49 o 
   6  -5   9      818.99      547.05    118.60 o 
   7  -5   9      272.39      233.99     92.96 o 
   8  -5   9       82.77       61.97     81.20 o 
   9  -5   9      184.34        3.21     83.34 o 
 -10  -4   9      132.19      108.98     55.56 o 
  -9  -4   9        4.34        5.34     39.53 o 
  -8  -4   9        8.07       21.97     22.93 o 
  -7  -4   9       46.23       28.85     24.57 o 
  -6  -4   9       31.20       44.13     20.56 o 
  -5  -4   9       91.34       90.37     26.22 o 
  -4  -4   9     1035.68     1103.42     56.76 o 
  -3  -4   9     2192.02     2053.63     75.39 o 
  -2  -4   9       77.72       75.27     22.16 o 
  -1  -4   9      461.90      513.77     40.07 o 
   0  -4   9        9.00       14.92     18.70 o 
   1  -4   9     1608.11     1522.73    143.71 o 
   2  -4   9      102.07      107.12     25.00 o 
   3  -4   9     2400.91     2416.65     60.61 o 
   4  -4   9       98.90       77.17     17.57 o 
   5  -4   9      209.64      241.04     30.67 o 
   6  -4   9      360.49      354.73     99.37 o 
   7  -4   9     2093.14     1898.66    174.16 o 
   8  -4   9     1312.35     1230.87    147.45 o 
   9  -4   9       15.76      -82.27     56.63 o 
  10  -4   9        4.74       14.96     81.20 o 
 -11  -3   9       32.63       20.30     53.42 o 
 -10  -3   9       70.13       19.23     44.88 o 
  -9  -3   9        0.29      -12.82     41.67 o 
  -8  -3   9      555.84      546.10     43.68 o 
  -7  -3   9       28.51       23.84     27.78 o 
  -6  -3   9       31.61        0.32     37.35 o 
  -5  -3   9      875.61      949.65    136.23 o 
  -4  -3   9     1225.60     1322.36     58.41 o 
  -3  -3   9     6215.96     5998.68    136.17 o 
  -2  -3   9      203.99      162.00     25.98 o 
  -1  -3   9        3.91      -10.68     28.85 o 
   0  -3   9     1139.28     1144.32     51.11 o 
   1  -3   9      481.50      564.84     65.71 o 
   2  -3   9     2757.37     2779.27     60.93 o 
   3  -3   9        0.48        7.79     11.57 o 
   4  -3   9     6208.00     6132.13    105.74 o 
   5  -3   9      111.17      102.92     36.86 o 
   6  -3   9      135.38      126.08     64.11 o 
   7  -3   9      156.07      172.02     73.72 o 
   8  -3   9       84.98      122.87     74.79 o 
   9  -3   9      603.87      681.68    132.49 o 
  10  -3   9       19.10        9.62     70.52 o 
 -11  -2   9        1.29       22.44     45.94 o 
 -10  -2   9        0.07      -55.56     38.46 o 
  -9  -2   9      463.50      426.32     79.07 o 
  -8  -2   9      591.62      525.68     72.66 o 
  -7  -2   9       67.78       61.61     19.11 o 
  -6  -2   9        3.63       12.02     15.31 o 
  -5  -2   9     1640.78     1529.18     76.01 o 
  -4  -2   9      554.79      593.56     38.44 o 
  -3  -2   9      635.37      577.30     97.76 o 
  -2  -2   9      424.55      435.33     36.41 o 
  -1  -2   9     5242.88     4849.01    111.58 o 
   0  -2   9     4693.38     4684.08    286.35 o 
   1  -2   9     2444.65     2450.54     72.13 o 
   2  -2   9     2380.72     2383.54     52.23 o 
   3  -2   9      123.95      115.20     16.41 o 
   4  -2   9       89.97       68.81     14.05 o 
   5  -2   9       24.26       28.85     16.56 o 
   6  -2   9      161.68      133.65     24.39 o 
   7  -2   9     2940.22     2484.17    185.91 o 
   8  -2   9        0.07        0.00     55.56 o 
   9  -2   9        0.22       -6.41     50.22 o 
  10  -2   9        0.37        6.41     72.66 o 
 -11  -1   9      173.42      204.08     72.66 o 
 -10  -1   9        7.82       53.42     45.94 o 
  -9  -1   9      122.75       87.61     44.88 o 
  -8  -1   9        9.29      -40.60     33.12 o 
  -7  -1   9      297.13      332.48     38.46 o 
  -6  -1   9      643.83      700.07     79.60 o 
  -5  -1   9     1194.44     1287.93     46.11 o 
  -4  -1   9     1108.74     1185.45     53.98 o 
  -3  -1   9      127.01      114.17     21.13 o 
  -2  -1   9     1290.66     1330.76     39.80 o 
  -1  -1   9     1547.43     1387.03    105.78 o 
   0  -1   9     7111.20     6929.21    137.56 o 
   1  -1   9     5324.60     4986.87    109.97 o 
   2  -1   9      593.97      595.31     35.16 o 
   3  -1   9     2368.25     2384.42     48.64 o 
   4  -1   9        1.40       -0.79      9.36 o 
   5  -1   9        0.09       15.67     44.88 o 
   6  -1   9     1657.84     1887.37    200.34 o 
   7  -1   9      976.29     1114.41    126.08 o 
   8  -1   9     1098.39     1025.72    129.28 o 
   9  -1   9      154.83       66.24     69.45 o 
  10  -1   9       31.42       19.23     78.00 o 
  11  -1   9       23.89      -10.68     82.27 o 
 -11   0   9       11.39       70.52     57.70 o 
 -10   0   9     1131.87     1147.53    113.26 o 
  -9   0   9       31.40       19.23     42.74 o 
  -8   0   9       51.49       50.22     42.74 o 
  -7   0   9       54.33       83.34     37.40 o 
  -6   0   9      547.14      473.90     32.35 o 
  -5   0   9     3574.46     3536.59     65.78 o 
  -4   0   9      906.10     1000.31     32.33 o 
  -3   0   9      716.23      773.59     27.64 o 
  -2   0   9       18.48       12.60     10.23 o 
  -1   0   9     5256.14     5040.69     89.29 o 
   0   0   9     4150.01     4176.82     71.66 o 
   1   0   9       11.43       -8.70     12.82 o 
   2   0   9     4058.83     4061.37     95.63 o 
   3   0   9      601.56      607.72    107.38 o 
   4   0   9      311.76      375.29     19.97 o 
   5   0   9        1.38        7.72     10.28 o 
   6   0   9      795.55      896.44    106.85 o 
   7   0   9     1885.02     1783.26    150.65 o 
   8   0   9     1306.57     1444.56    147.45 o 
   9   0   9      205.38      223.31     86.55 o 
  10   0   9      268.21      245.75    103.64 o 
  11   0   9        0.43       12.82     88.68 o 
 -11   1   9       27.16       35.26     53.42 o 
 -10   1   9        0.07       49.15     50.22 o 
  -9   1   9       37.31       29.92     38.46 o 
  -8   1   9     1169.42     1266.13    105.78 o 
  -7   1   9      721.04      644.78     52.87 o 
  -6   1   9      249.42      313.89     24.77 o 
  -5   1   9        4.58        6.89     12.02 o 
  -4   1   9      238.15      245.90     20.53 o 
  -3   1   9     3106.61     2918.81     55.61 o 
  -2   1   9     6825.93     7022.13    108.94 o 
  -1   1   9     1154.71     1134.15     31.24 o 
   0   1   9     1410.79     1341.82     43.44 o 
   1   1   9     5345.11     5636.32    152.26 o 
   2   1   9    14193.02    14007.35    573.23 o 
   3   1   9      388.97      396.37    110.05 o 
   4   1   9      100.63       86.63     18.36 o 
   5   1   9      218.34      200.21     25.64 o 
   6   1   9     1185.86     1301.39    119.67 o 
   7   1   9        2.48       28.85     47.01 o 
   8   1   9      175.90      113.26     74.79 o 
   9   1   9       27.30      -16.03     61.97 o 
  10   1   9      165.37      121.80     82.27 o 
  11   1   9      205.07      382.51    126.08 o 
 -11   2   9       65.42      -13.89     51.29 o 
 -10   2   9     1286.16     1332.37    122.87 o 
  -9   2   9      366.02      417.77     81.20 o 
  -8   2   9      594.77      570.15     56.53 o 
  -7   2   9     1293.86     1213.37    150.65 o 
  -6   2   9     2848.08     3001.37    101.56 o 
  -5   2   9      262.77      284.93     22.38 o 
  -4   2   9      558.76      553.66     25.73 o 
  -3   2   9      386.15      417.00     22.71 o 
  -2   2   9    13482.92    14043.34    170.22 o 
  -1   2   9     2442.39     2413.98     47.57 o 
   0   2   9       34.98       30.61     10.93 o 
   1   2   9     1288.95     1334.15     40.71 o 
   2   2   9    11456.75    11291.09    256.97 o 
   3   2   9      427.84      477.88     68.92 o 
   4   2   9      409.62      376.17     27.90 o 
   5   2   9        1.21      -13.07     14.51 o 
   6   2   9     1749.62     1507.60    125.01 o 
   7   2   9      479.27      498.97     97.23 o 
   8   2   9      351.94      316.26     90.82 o 
   9   2   9       39.70       61.97     73.72 o 
  10   2   9        6.60      -25.64     66.24 o 
  11   2   9        5.43       14.96     81.20 o 
 -11   3   9       16.42       -8.55     52.35 o 
 -10   3   9      829.15      926.36    107.91 o 
  -9   3   9      565.10      546.45     64.97 o 
  -8   3   9        0.01      -36.95     24.63 o 
  -7   3   9     3736.76     3789.61    164.01 o 
  -6   3   9       14.24        6.52     22.96 o 
  -5   3   9      323.69      317.43     24.56 o 
  -4   3   9       11.84        8.99     10.73 o 
  -3   3   9       18.26        9.81     10.92 o 
  -2   3   9      206.78      215.48     18.74 o 
  -1   3   9      157.30      153.40     20.38 o 
   0   3   9     7667.35     7842.65    106.43 o 
   1   3   9      148.59      168.56     15.80 o 
   2   3   9      244.17      239.00     20.78 o 
   3   3   9     2844.83     2625.21    130.35 o 
   4   3   9      492.22      412.43     69.45 o 
   5   3   9     2712.14     2562.17    147.45 o 
   6   3   9      830.95      884.08     52.89 o 
   7   3   9     1164.63     1218.05    125.01 o 
   8   3   9        4.38       72.66     58.77 o 
   9   3   9        0.14       14.96     59.83 o 
  10   3   9      110.71      106.85     78.00 o 
  11   3   9        4.52      -17.10     76.93 o 
 -10   4   9      294.41      222.24     73.72 o 
  -9   4   9      174.31      181.51     44.57 o 
  -8   4   9      118.60       81.75     33.60 o 
  -7   4   9      213.26      263.27     44.86 o 
  -6   4   9      579.16      589.41     53.54 o 
  -5   4   9      175.16      212.11     38.46 o 
  -4   4   9       35.91       18.75     21.75 o 
  -3   4   9        0.01      -23.88     15.92 o 
  -2   4   9      174.03      165.10     24.09 o 
  -1   4   9       16.23       12.03     13.84 o 
   0   4   9      386.73      346.85     35.86 o 
   1   4   9     1051.44     1077.29     39.62 o 
   2   4   9     2186.27     2076.53     87.52 o 
   3   4   9     1041.74     1006.23     60.03 o 
   4   4   9     1724.98     1627.27    104.71 o 
   5   4   9     3309.91     3335.74    164.54 o 
   6   4   9       29.64       44.88     44.88 o 
   7   4   9       79.46      101.50     56.63 o 
   8   4   9      580.13      565.22    110.05 o 
   9   4   9      105.66      137.83     80.13 o 
  10   4   9      146.05       64.11     74.79 o 
  11   4   9        1.96       -9.62     72.66 o 
 -10   5   9        8.13       71.09     44.38 o 
  -9   5   9      336.34      287.42     90.82 o 
  -8   5   9        3.28       -5.73     30.29 o 
  -7   5   9      712.99      790.51    173.09 o 
  -6   5   9     1193.58     1089.46     69.74 o 
  -5   5   9      497.23      609.20     53.07 o 
  -4   5   9      722.91      789.69     55.83 o 
  -3   5   9      236.34      221.45     35.89 o 
  -2   5   9      653.39      594.34     46.67 o 
  -1   5   9        1.00       21.81     20.80 o 
   0   5   9      379.74      423.15     50.38 o 
   1   5   9     2748.86     2714.50     73.90 o 
   2   5   9     1378.48     1493.79     47.84 o 
   3   5   9      499.93      478.08     44.66 o 
   4   5   9     1276.26     1253.52     67.96 o 
   5   5   9       47.65       70.19     28.32 o 
   6   5   9      166.92      132.49     51.29 o 
   7   5   9      197.06      177.36     60.90 o 
   8   5   9       36.00      -57.70     50.22 o 
   9   5   9      393.06      519.27    110.05 o 
  10   5   9     1882.41     1710.61    175.23 o 
  11   5   9        3.52       -3.21     81.20 o 
  -9   6   9       15.43       12.15     36.05 o 
  -8   6   9      125.25      119.18     41.47 o 
  -7   6   9      227.97      261.31     49.17 o 
  -6   6   9      150.93      159.72     67.85 o 
  -5   6   9        0.10      -16.16     22.84 o 
  -4   6   9       80.34       93.56     30.73 o 
  -3   6   9        9.07       -6.60     21.90 o 
  -2   6   9     5171.80     5154.39    140.37 o 
  -1   6   9      934.45      901.88     55.94 o 
   0   6   9      131.23      184.08     51.29 o 
   1   6   9      559.20      570.97     44.63 o 
   2   6   9      438.85      450.30     84.94 o 
   3   6   9     1421.75     1735.18    126.08 o 
   4   6   9      842.59      874.00     98.30 o 
   5   6   9      456.34      451.61     51.86 o 
   6   6   9        2.17       19.71     34.19 o 
   7   6   9        2.80      -15.08     30.59 o 
  -9   7   9      157.40      180.50     54.68 o 
  -8   7   9       56.98       16.99     38.01 o 
  -7   7   9      200.28      213.70     48.67 o 
  -6   7   9     2103.50     2082.40    102.98 o 
  -5   7   9       61.15      121.77     36.65 o 
  -4   7   9      521.87      491.17     54.17 o 
  -3   7   9      260.45      178.32     37.26 o 
  -2   7   9      529.54      526.56     58.77 o 
  -1   7   9        6.62       30.22     23.08 o 
   0   7   9       36.68       18.88     24.08 o 
   1   7   9      102.94       98.01     27.43 o 
   2   7   9     1074.70     1114.85     76.93 o 
   3   7   9     1121.28     1240.92     69.98 o 
   4   7   9      156.54      108.98     48.08 o 
   5   7   9      166.26      133.56     58.77 o 
   6   7   9      445.60      393.19     85.48 o 
   7   7   9      268.95      240.40     73.72 o 
   8   7   9      114.05      117.53     67.31 o 
   9   7   9      817.71      737.24    110.05 o 
  10   7   9       79.35      -68.38     51.29 o 
  -8   8   9       26.71       14.45     40.02 o 
  -7   8   9      569.30      405.97    154.93 o 
  -6   8   9      393.93      373.53     89.22 o 
  -5   8   9        1.73       60.08     34.07 o 
  -4   8   9        5.12       17.63     41.14 o 
  -3   8   9     2247.59     2192.09     98.50 o 
  -2   8   9      192.06      173.42     39.24 o 
  -1   8   9      284.69      276.65     74.26 o 
   0   8   9        0.69       13.31     24.48 o 
   1   8   9       20.29       20.24     24.51 o 
   2   8   9     1315.52     1235.13     69.24 o 
   3   8   9      294.52      346.26     46.84 o 
   4   8   9      110.63       68.38     47.01 o 
   5   8   9     1809.59     1914.68    144.24 o 
   6   8   9     1742.87     2009.78    154.93 o 
   7   8   9      313.69      417.77     94.02 o 
   8   8   9      229.20      317.33     88.68 o 
   9   8   9       69.55       96.16     69.45 o 
  -7   9   9        8.32       20.96     39.53 o 
  -6   9   9       91.11      116.71     43.81 o 
  -5   9   9     1537.48     1586.31    282.07 o 
  -4   9   9      280.58      148.82    136.23 o 
  -3   9   9      107.60       79.20     36.17 o 
  -2   9   9      129.34      120.48     52.89 o 
  -1   9   9     1541.47     1534.28     82.63 o 
   0   9   9      366.68      460.75     55.96 o 
   1   9   9      342.57      235.68     42.57 o 
   2   9   9      415.13      458.54     54.93 o 
   3   9   9      217.71      225.99     51.29 o 
   4   9   9      309.45      367.55     84.41 o 
   5   9   9      531.96      418.84     89.75 o 
   6   9   9       16.77       28.85     51.29 o 
   7   9   9       10.82      -38.46     48.08 o 
   8   9   9        8.25       -8.55     61.97 o 
  -6  10   9      149.79      146.49     46.45 o 
  -5  10   9       21.45        8.07     35.18 o 
  -4  10   9        4.90       25.41     34.36 o 
  -3  10   9      290.13      339.99     54.94 o 
  -2  10   9        7.01       -4.06     28.45 o 
  -1  10   9      170.28      227.58     46.21 o 
   0  10   9     1341.72     1374.18    131.42 o 
   1  10   9      188.94      206.78     51.29 o 
   2  10   9     1328.75     1416.33     82.40 o 
   3  10   9        3.88       -4.18     27.86 o 
   4  10   9        2.93       53.42     59.83 o 
   5  10   9       26.26       -9.62     54.49 o 
   6  10   9        5.13       19.23     55.56 o 
   7  10   9       53.21      115.39     68.38 o 
  -5  11   9       14.08       -5.68     34.39 o 
  -4  11   9      108.37      113.58     45.38 o 
  -3  11   9      306.73      366.23     59.54 o 
  -2  11   9      406.13      345.70     58.11 o 
  -1  11   9       14.72        4.77     34.34 o 
   0  11   9       33.26       33.80     57.70 o 
   1  11   9       14.94       27.92     33.20 o 
   2  11   9       73.34       12.69     57.70 o 
   3  11   9     1327.19     1402.89    138.90 o 
   4  11   9      267.98      226.51     85.48 o 
   5  11   9      439.12      484.01    104.71 o 
   6  11   9       29.72       26.71     58.77 o 
  -3  12   9      196.51      196.06     52.63 o 
  -2  12   9        0.11        9.96     37.34 o 
  -1  12   9      599.53      659.25     73.39 o 
   0  12   9       60.96      -43.34     35.38 o 
   1  12   9        9.53       16.30     50.75 o 
   2  12   9      470.92      547.81     71.09 o 
   3  12   9       19.28       -6.41     56.63 o 
   4  12   9        7.10      -69.45     49.15 o 
   5  12   9        9.14        9.62     64.11 o 
   0  13   9        0.44      -22.89     25.57 o 
   1  13   9       17.96      -15.84     31.44 o 
   2  13   9        6.46       -2.46     33.07 o 
  -2 -11  10       27.90       76.93     45.94 o 
  -1 -11  10       20.67        0.00     33.12 o 
   0 -11  10        0.05      -29.92     29.92 o 
  -5 -10  10       28.32       38.46     35.26 o 
  -4 -10  10        3.09      -24.57     30.99 o 
  -3 -10  10      222.28      159.20     49.15 o 
  -2 -10  10      189.46      250.02     52.35 o 
  -1 -10  10        0.77       17.10     33.12 o 
   0 -10  10       35.83       25.64     34.19 o 
   1 -10  10      960.66     1034.27     82.27 o 
   2 -10  10       17.32       29.92     35.26 o 
  -7  -9  10        9.61       -9.62     36.33 o 
  -6  -9  10        0.27       16.03     35.26 o 
  -5  -9  10       62.45       69.45     37.40 o 
  -4  -9  10        0.01      -14.96     27.78 o 
  -3  -9  10       34.61       48.08     37.40 o 
  -2  -9  10       91.12       59.83     34.19 o 
  -1  -9  10        6.43      -26.71     26.71 o 
   0  -9  10     1011.61     1015.04     78.00 o 
   1  -9  10        0.67      -17.10     25.64 o 
   2  -9  10        1.71      -29.92     27.78 o 
   4  -9  10      891.24     1072.74    121.80 o 
   5  -9  10       28.59       36.33     67.31 o 
  -8  -8  10        0.96        4.27     39.53 o 
  -7  -8  10       56.47       82.38     41.14 o 
  -6  -8  10      129.66       83.63     72.12 o 
  -5  -8  10       42.72       33.10     38.46 o 
  -4  -8  10        6.50       52.73     29.41 o 
  -3  -8  10       25.73       34.54     25.03 o 
  -2  -8  10        4.26        2.82     24.75 o 
  -1  -8  10     1373.69     1475.90     75.51 o 
   0  -8  10     4885.98     5236.76    145.28 o 
   1  -8  10      742.37      887.40     71.59 o 
   2  -8  10      685.43      808.18    128.79 o 
   3  -8  10        1.35       30.98     23.67 o 
   4  -8  10        5.27       13.12     40.91 o 
   5  -8  10      424.01      486.05     77.87 o 
   6  -8  10      168.20      147.45     97.23 o 
  -8  -7  10        6.31      -19.23     37.40 o 
  -7  -7  10      714.12      660.06     60.20 o 
  -6  -7  10      103.12      119.31     45.41 o 
  -5  -7  10      326.77      305.82     44.49 o 
  -4  -7  10        4.86      -13.83     19.78 o 
  -3  -7  10        2.23        0.06     23.51 o 
  -2  -7  10      102.33      149.31     31.34 o 
  -1  -7  10     2685.97     2683.97     96.65 o 
   0  -7  10     1838.21     1771.28     78.23 o 
   1  -7  10     1129.27     1007.72     60.07 o 
   2  -7  10      283.37      308.60     34.44 o 
   3  -7  10       52.89       56.19     18.35 o 
   4  -7  10       29.67       43.28     41.57 o 
   5  -7  10     2674.20     2905.87    140.47 o 
   6  -7  10        0.81       43.81     82.27 o 
   7  -7  10      357.57      337.63    107.91 o 
  -9  -6  10        0.80       17.53     26.18 o 
  -8  -6  10      110.84      104.71     40.60 o 
  -7  -6  10      562.85      488.47     87.61 o 
  -6  -6  10     1354.72     1238.91    122.87 o 
  -5  -6  10      177.83      199.17     36.97 o 
  -4  -6  10      217.46      211.11    110.59 o 
  -3  -6  10       94.58      105.38     35.79 o 
  -2  -6  10       70.09      166.09     36.86 o 
  -1  -6  10      553.68      614.24     73.19 o 
   0  -6  10      363.77      263.89     37.37 o 
   1  -6  10      192.85      160.41     30.85 o 
   2  -6  10     1054.99     1060.89     41.29 o 
   3  -6  10      205.50      182.41     34.61 o 
   4  -6  10        6.69       11.89     19.11 o 
   5  -6  10      431.16      242.54     97.23 o 
   6  -6  10      558.37      579.11    122.87 o 
   7  -6  10       23.43       -7.48     63.04 o 
   8  -6  10        1.93       71.59     89.75 o 
 -10  -5  10        0.00      -18.16     37.40 o 
  -9  -5  10        5.86      -33.12     34.19 o 
  -8  -5  10       82.08       63.39     26.65 o 
  -7  -5  10        2.27       13.42     26.45 o 
  -6  -5  10      374.67      366.13     45.68 o 
  -5  -5  10        2.74        0.70     19.66 o 
  -4  -5  10        4.82       -4.27     19.11 o 
  -3  -5  10      681.74      611.57     46.70 o 
  -2  -5  10     1442.28     1528.14    119.13 o 
  -1  -5  10       30.81       38.46     34.19 o 
   0  -5  10        0.49        1.84     32.59 o 
   1  -5  10      380.01      395.79     53.96 o 
   2  -5  10       98.36       99.22     29.93 o 
   3  -5  10      385.69      450.73     31.60 o 
   4  -5  10     1862.58     1969.63     74.79 o 
   5  -5  10      192.50      147.45     76.93 o 
   6  -5  10      134.70      255.36     87.61 o 
   7  -5  10      140.95      115.39     75.86 o 
   8  -5  10        0.44      -23.51     74.79 o 
   9  -5  10        1.63      159.20     92.96 o 
 -10  -4  10      159.53      150.65     59.83 o 
  -9  -4  10       84.69      165.61     56.63 o 
  -8  -4  10       36.57       12.07     22.59 o 
  -7  -4  10      165.49      166.57     29.34 o 
  -6  -4  10      714.92      670.86     50.99 o 
  -5  -4  10      218.80      195.54     32.44 o 
  -4  -4  10        1.69        3.37     19.77 o 
  -3  -4  10        0.05      -20.19     31.52 o 
  -2  -4  10      480.30      544.76     42.60 o 
  -1  -4  10        0.59       -2.64     17.10 o 
   0  -4  10      108.28      120.15     40.60 o 
   1  -4  10        7.61        3.15     16.58 o 
   2  -4  10      405.69      491.33     29.51 o 
   3  -4  10     1646.58     1614.27    108.50 o 
   4  -4  10       56.81       66.03     52.35 o 
   5  -4  10     2741.96     2760.41     86.68 o 
   6  -4  10       33.01      100.44     71.59 o 
   7  -4  10        9.70      -78.00     52.35 o 
   8  -4  10       38.99      -88.15     58.77 o 
   9  -4  10      121.22      201.94     98.30 o 
 -10  -3  10      812.28      823.78    100.44 o 
  -9  -3  10      186.58      143.17     54.49 o 
  -8  -3  10       10.63        6.08     20.06 o 
  -7  -3  10      331.48      356.10     35.91 o 
  -6  -3  10        0.61        5.60     17.93 o 
  -5  -3  10      320.28      313.61     37.93 o 
  -4  -3  10        4.12      -11.25     33.66 o 
  -3  -3  10      659.86      646.54     87.61 o 
  -2  -3  10      151.83      133.46     28.43 o 
  -1  -3  10      117.49      114.43     23.47 o 
   0  -3  10      282.53      270.14     32.30 o 
   1  -3  10     1546.58     1580.53     62.54 o 
   2  -3  10       66.35       75.02     20.33 o 
   3  -3  10      123.77      113.14     17.09 o 
   4  -3  10        2.17       -3.21     15.01 o 
   5  -3  10      957.53      936.00    102.04 o 
   6  -3  10        0.18      -43.81     47.01 o 
   7  -3  10      979.81      879.34    122.87 o 
   8  -3  10       37.52       14.96     70.52 o 
   9  -3  10      169.03      241.47     94.02 o 
  10  -3  10        0.50      -47.01     75.86 o 
 -11  -2  10        9.53       -4.27     48.08 o 
 -10  -2  10       86.48       34.19     48.08 o 
  -9  -2  10      406.93      466.92     83.34 o 
  -8  -2  10       21.13        2.14     36.33 o 
  -7  -2  10      242.66      261.28     45.94 o 
  -6  -2  10      197.00      184.26     40.68 o 
  -5  -2  10    13750.77    13858.00    209.74 o 
  -4  -2  10       35.28       26.83     18.64 o 
  -3  -2  10      958.78      894.26     47.41 o 
  -2  -2  10       94.59      113.83     16.61 o 
  -1  -2  10      282.47      349.43     37.40 o 
   0  -2  10        7.14        3.07     15.19 o 
   1  -2  10      505.99      461.95     46.48 o 
   2  -2  10       16.46        7.96     17.10 o 
   3  -2  10     2098.05     2122.62     49.74 o 
   4  -2  10      484.38      465.65     48.62 o 
   5  -2  10      256.07      245.51     55.56 o 
   6  -2  10       40.68       27.42     20.07 o 
   7  -2  10     7562.04     7650.19    339.77 o 
   8  -2  10     2196.66     2363.44    192.32 o 
   9  -2  10       84.96       70.52     80.13 o 
  10  -2  10        0.70       27.78     79.07 o 
 -11  -1  10        0.49       12.82     49.15 o 
 -10  -1  10        3.61      -18.16     38.46 o 
  -9  -1  10      143.16      149.58     54.49 o 
  -8  -1  10     2796.74     2759.84    150.65 o 
  -7  -1  10       77.14       68.50     22.32 o 
  -6  -1  10      813.44      817.17     39.39 o 
  -5  -1  10       23.13       14.80     14.71 o 
  -4  -1  10       35.61       35.07     11.83 o 
  -3  -1  10      386.45      319.51     19.96 o 
  -2  -1  10      393.48      429.82     30.54 o 
  -1  -1  10      174.67      120.33     21.06 o 
   0  -1  10     3990.57     4042.88    181.10 o 
   1  -1  10     1270.37     1301.30     52.08 o 
   2  -1  10     1291.83     1276.65     51.95 o 
   3  -1  10       24.02       30.18      9.43 o 
   4  -1  10      498.74      492.53     35.72 o 
   5  -1  10        3.55       28.18     35.26 o 
   6  -1  10     1451.34     1640.57    140.50 o 
   7  -1  10    10662.45    10360.88    409.22 o 
   8  -1  10     1622.25     1930.71    177.36 o 
   9  -1  10       37.82       22.44     66.24 o 
  10  -1  10      303.23      317.33    107.91 o 
  11  -1  10        7.25       67.31     85.48 o 
 -11   0  10        9.05      -57.70     38.46 o 
 -10   0  10       17.02       42.74     50.22 o 
  -9   0  10      185.83      243.61     65.18 o 
  -8   0  10       11.65       45.94     38.46 o 
  -7   0  10     1259.58     1285.36    100.44 o 
  -6   0  10     2621.53     2569.89    127.15 o 
  -5   0  10      251.88      272.73     21.44 o 
  -4   0  10      540.27      500.56     24.79 o 
  -3   0  10      162.19      182.40     28.84 o 
  -2   0  10      626.91      690.05     26.85 o 
  -1   0  10     2250.01     2177.26     45.48 o 
   0   0  10      320.74      359.19     22.87 o 
   1   0  10    28663.53    28705.23    347.24 o 
   2   0  10      851.65      921.79     44.26 o 
   3   0  10       11.99       40.37     41.67 o 
   4   0  10      100.63       85.43     20.49 o 
   5   0  10      330.83      313.79     31.17 o 
   6   0  10        6.08        7.95     17.91 o 
   7   0  10     5319.40     5297.44    266.05 o 
   8   0  10       82.78       21.37     55.56 o 
   9   0  10       10.62       44.88     68.38 o 
  10   0  10      310.04      422.04    111.12 o 
  11   0  10      264.99      289.55    110.05 o 
 -11   1  10      317.51      283.14     83.34 o 
 -10   1  10      328.74      299.17     76.93 o 
  -9   1  10        9.33       66.24     45.94 o 
  -8   1  10        3.34       45.94     42.74 o 
  -7   1  10       33.88       12.82     34.19 o 
  -6   1  10       72.85       95.57     17.14 o 
  -5   1  10        0.01      -10.09     11.13 o 
  -4   1  10     1165.18     1201.77     37.06 o 
  -3   1  10      839.31      843.96     30.02 o 
  -2   1  10        9.26       -1.49      9.60 o 
  -1   1  10      588.45      599.38     34.08 o 
   0   1  10      585.30      653.23     25.14 o 
   1   1  10      451.29      422.38     19.72 o 
   2   1  10     1505.85     1598.11     57.60 o 
   3   1  10      121.22       95.29     40.60 o 
   4   1  10      393.04      413.58     41.14 o 
   5   1  10      868.66      913.94     51.29 o 
   6   1  10       82.29       -9.62     47.01 o 
   7   1  10      156.85      169.89     71.59 o 
   8   1  10      241.65      396.40     98.30 o 
   9   1  10       93.20      126.08     75.86 o 
  10   1  10       29.13       97.23     78.00 o 
  11   1  10      330.73      461.58    127.15 o 
 -11   2  10       71.18       24.57     56.63 o 
 -10   2  10      707.35      621.85     99.37 o 
  -9   2  10      526.71      591.93     94.02 o 
  -8   2  10       10.25      -30.99     34.19 o 
  -7   2  10      379.12      432.82     51.42 o 
  -6   2  10      281.16      258.12     40.41 o 
  -5   2  10       41.96       29.84     13.46 o 
  -4   2  10     1644.34     1635.28     43.85 o 
  -3   2  10     1445.54     1575.69     41.04 o 
  -2   2  10      109.99      142.12     28.22 o 
  -1   2  10      815.50      824.80     44.57 o 
   0   2  10     1311.11     1318.36     42.22 o 
   1   2  10      285.71      316.37     18.35 o 
   2   2  10      257.23      256.95     27.18 o 
   3   2  10     1023.64      943.01     44.94 o 
   4   2  10      351.28      361.63     29.85 o 
   5   2  10     1398.07     1283.22    108.98 o 
   6   2  10      222.87      242.54     69.45 o 
   7   2  10        0.67      -18.16     44.88 o 
   8   2  10     1684.33     2071.75    172.02 o 
   9   2  10      101.94       82.27     66.24 o 
  10   2  10       19.78      101.50     84.41 o 
  11   2  10        3.51       49.15     88.68 o 
 -10   3  10        0.97      -16.03     48.08 o 
  -9   3  10      672.65      883.62    101.50 o 
  -8   3  10     1019.80      971.66     70.61 o 
  -7   3  10      665.17      648.08     56.28 o 
  -6   3  10     2575.51     2873.04    103.87 o 
  -5   3  10      364.74      303.04     24.99 o 
  -4   3  10      376.58      363.21     24.67 o 
  -3   3  10     2725.14     2792.62     57.53 o 
  -2   3  10      560.24      499.41     26.08 o 
  -1   3  10      118.71      145.03     16.35 o 
   0   3  10      255.69      293.58     20.40 o 
   1   3  10     1909.04     1881.66     42.20 o 
   2   3  10     1612.93     1476.04     51.06 o 
   3   3  10       77.95      148.52     45.94 o 
   4   3  10     1045.13     1026.79     89.75 o 
   5   3  10        0.40       21.37     41.67 o 
   6   3  10        1.21      -20.30     37.40 o 
   7   3  10      879.85      929.56    110.05 o 
   8   3  10        0.82       21.37     53.42 o 
   9   3  10      353.72      461.58    111.12 o 
  10   3  10        7.78       -4.27     78.00 o 
  11   3  10        0.81       11.75     87.61 o 
 -10   4  10       24.04       29.92     55.56 o 
  -9   4  10      851.85      800.66     71.79 o 
  -8   4  10     3062.39     3020.90    147.45 o 
  -7   4  10     1622.73     1734.17    217.43 o 
  -6   4  10      366.55      432.08     97.76 o 
  -5   4  10      153.34      227.74     41.67 o 
  -4   4  10       28.10       40.45     14.07 o 
  -3   4  10      691.43      700.33     41.62 o 
  -2   4  10     3859.78     3841.18     88.98 o 
  -1   4  10    16840.64    16774.15    201.56 o 
   0   4  10     2489.96     2462.29    101.37 o 
   1   4  10        8.85        0.99     13.78 o 
   2   4  10      468.38      479.21     29.87 o 
   3   4  10     2600.86     2832.69    256.43 o 
   4   4  10     2341.17     2123.03    123.94 o 
   5   4  10     2414.64     2345.27    138.90 o 
   6   4  10       27.83      -19.23     38.46 o 
   7   4  10       75.47       63.04     51.29 o 
   8   4  10      168.54      152.79     72.66 o 
   9   4  10      639.52      885.76    137.83 o 
  10   4  10        0.25      -12.82     66.24 o 
  11   4  10      156.02      184.84    108.98 o 
 -10   5  10       33.20       67.00     44.60 o 
  -9   5  10      260.76      233.11     52.47 o 
  -8   5  10      743.57      596.09     68.72 o 
  -7   5  10       24.18       25.57     32.38 o 
  -6   5  10     3140.12     3395.17    249.49 o 
  -5   5  10      554.60      496.41     55.07 o 
  -4   5  10      474.23      593.75     50.32 o 
  -3   5  10      117.26      122.74     31.30 o 
  -2   5  10      116.02      116.56     28.69 o 
  -1   5  10       75.84       50.94     18.97 o 
   0   5  10       30.23       34.46     16.67 o 
   1   5  10     2785.32     2922.96     70.86 o 
   2   5  10      362.86      339.63     37.05 o 
   3   5  10     4231.38     4628.58    207.28 o 
   4   5  10     2990.56     2934.76    107.25 o 
   5   5  10     1432.36     1324.67     97.23 o 
   6   5  10      273.73      278.87     63.04 o 
   7   5  10      186.13       73.72     56.63 o 
   8   5  10      286.80      310.92     86.55 o 
   9   5  10      361.42      447.69    114.33 o 
  10   5  10      203.29      220.10     99.37 o 
  -9   6  10        0.43       83.66     40.91 o 
  -8   6  10      443.37      357.86     98.30 o 
  -7   6  10       40.50      104.49     62.51 o 
  -6   6  10     5419.81     5701.97    171.42 o 
  -5   6  10     1391.83     1507.32     80.63 o 
  -4   6  10      226.78      222.30     41.05 o 
  -3   6  10       61.40       53.40     55.03 o 
  -2   6  10       33.29       51.18     25.39 o 
  -1   6  10       98.29       67.73     25.09 o 
   0   6  10      312.77      320.90     68.38 o 
   1   6  10      294.97      301.89     37.45 o 
   2   6  10     1405.40     1522.62    128.75 o 
   3   6  10      367.72      453.03     82.27 o 
   4   6  10      212.40      239.34     64.11 o 
   5   6  10        6.44       41.67     47.01 o 
   6   6  10     1408.09     1112.27    115.39 o 
   7   6  10        0.29       -2.14     45.94 o 
  -9   7  10      235.25      338.43     78.00 o 
  -8   7  10        0.11      -23.78     34.98 o 
  -7   7  10      114.34      149.73     90.82 o 
  -6   7  10      109.05       68.02    103.11 o 
  -5   7  10      123.73      179.03     39.96 o 
  -4   7  10     2118.67     2054.55     94.95 o 
  -3   7  10     2761.38     2721.87    136.76 o 
  -2   7  10       77.24      109.62     33.60 o 
  -1   7  10      562.26      555.57    102.04 o 
   0   7  10      312.80      398.48     43.47 o 
   1   7  10        0.34      -13.28     20.51 o 
   2   7  10      209.19      253.99     38.13 o 
   3   7  10     2492.51     2719.16    137.83 o 
   4   7  10       17.91      -51.29     35.26 o 
   5   7  10       59.52      121.80     59.83 o 
   6   7  10      162.76      208.35     70.52 o 
   7   7  10      452.38      427.38     92.96 o 
   8   7  10       29.56       30.99     56.63 o 
   9   7  10       56.44       66.24     63.04 o 
  10   7  10       86.07       64.11     64.11 o 
  -8   8  10       29.57        9.24     36.89 o 
  -7   8  10       84.95       48.76     39.20 o 
  -6   8  10        0.89       59.22     36.68 o 
  -5   8  10        0.73       45.26     34.91 o 
  -4   8  10      588.61      642.73     64.00 o 
  -3   8  10     4174.36     3844.02    258.57 o 
  -2   8  10     2490.43     2377.96    166.15 o 
  -1   8  10      248.38      259.54     42.67 o 
   0   8  10      666.28      773.45    110.59 o 
   1   8  10       68.56       84.41     31.78 o 
   2   8  10      110.05      108.89     32.98 o 
   3   8  10      835.44      708.83     55.15 o 
   4   8  10      142.73       99.37     56.63 o 
   5   8  10       63.41       13.89     45.94 o 
   6   8  10        2.24       35.26     52.35 o 
   7   8  10       15.31       23.51     55.56 o 
   8   8  10      320.84      366.48     95.09 o 
   9   8  10      279.46      197.67     85.48 o 
  -7   9  10       44.57       52.20     42.74 o 
  -6   9  10      135.82      125.17     53.42 o 
  -5   9  10      187.73      266.89     53.42 o 
  -4   9  10      120.29       82.27     57.70 o 
  -3   9  10      162.32      116.77     45.94 o 
  -2   9  10      449.56      518.84    125.54 o 
  -1   9  10      458.91      358.02     52.31 o 
   0   9  10       19.79       55.47     30.43 o 
   1   9  10      210.02      229.95     43.64 o 
   2   9  10        0.24       12.48     26.65 o 
   3   9  10      678.90      593.89    126.61 o 
   4   9  10       96.31       29.92     54.49 o 
   5   9  10      446.69      460.51     92.96 o 
   6   9  10       77.48      216.90     80.13 o 
   7   9  10        0.80       -9.62     51.29 o 
   8   9  10       26.73      -22.44     61.97 o 
  -6  10  10       44.96       44.31     37.75 o 
  -5  10  10       53.27       95.59     41.81 o 
  -4  10  10      489.10      533.89    123.41 o 
  -3  10  10       34.78        6.49     34.98 o 
  -2  10  10      315.43      189.92     68.92 o 
  -1  10  10       65.29        6.64     31.49 o 
   0  10  10        4.35        9.30     31.57 o 
   1  10  10      491.12      459.24     68.38 o 
   2  10  10        5.92       39.68     31.55 o 
   3  10  10      270.97      367.76    104.18 o 
   4  10  10        0.00       -4.27     54.49 o 
   5  10  10     1636.92     1796.08    158.13 o 
   6  10  10      390.26      264.98     87.61 o 
   7  10  10      116.47      104.71     72.66 o 
  -5  11  10      398.39      412.21    173.63 o 
  -4  11  10      332.24      307.54     70.52 o 
  -3  11  10      144.60      170.02     50.22 o 
  -2  11  10      773.19      761.63     74.43 o 
  -1  11  10      242.07      242.96    114.33 o 
   0  11  10       70.76       59.38     39.62 o 
   1  11  10     1604.03     1528.61     91.37 o 
   2  11  10      153.77       87.93     88.68 o 
   3  11  10     1436.06     1424.26    147.45 o 
   4  11  10       38.37       55.56     64.11 o 
   5  11  10        0.38       45.94     64.11 o 
   6  11  10      255.08      209.42     82.27 o 
  -3  12  10      685.68      657.09     85.48 o 
  -2  12  10       82.60       14.50     40.16 o 
  -1  12  10      274.08      290.60     57.05 o 
   0  12  10      112.99      110.09     46.19 o 
   1  12  10      161.55      315.37     57.65 o 
   2  12  10      393.00      578.23    104.71 o 
   3  12  10       25.60      -36.33     60.90 o 
   4  12  10      122.51      117.53     80.13 o 
   5  12  10        3.32        6.41     63.04 o 
   1  13  10        9.60       33.12     72.66 o 
  -4 -10  11      472.51      588.72     79.07 o 
  -3 -10  11       82.51       72.66     39.53 o 
  -2 -10  11       28.41      -26.71     33.12 o 
  -1 -10  11      120.01      135.69     44.88 o 
   0 -10  11       34.56       35.26     34.19 o 
   1 -10  11      285.98      333.36     60.90 o 
   2 -10  11      367.74      478.67     68.38 o 
  -6  -9  11       12.77      -24.57     34.19 o 
  -5  -9  11      172.75      169.89     49.15 o 
  -4  -9  11      101.60      100.44     42.74 o 
  -3  -9  11      225.64      100.44     39.53 o 
  -2  -9  11        8.25      -12.82     29.92 o 
  -1  -9  11        2.06        4.81     33.12 o 
   0  -9  11      271.57      284.09     45.14 o 
   1  -9  11        6.01      -26.44     25.62 o 
   2  -9  11        0.24       -9.55     35.79 o 
   3  -9  11       31.58      -14.96     73.72 o 
   4  -9  11       30.28      -19.23     81.20 o 
   5  -9  11       18.35      -42.74     76.93 o 
  -7  -8  11       29.25       15.12     34.36 o 
  -6  -8  11        2.46       -2.14     28.67 o 
  -5  -8  11        9.99       24.60     29.93 o 
  -4  -8  11        6.05       51.71     30.48 o 
  -3  -8  11       95.08       74.09     32.57 o 
  -2  -8  11       83.31       94.13     70.52 o 
  -1  -8  11     1339.66     1272.98    181.10 o 
   0  -8  11       27.32       30.24     26.23 o 
   1  -8  11       61.21       84.99     34.73 o 
   2  -8  11      112.75       71.42     60.37 o 
   3  -8  11        3.73       12.96     36.74 o 
   4  -8  11       49.31       41.67     72.66 o 
   5  -8  11       33.53      -21.37     72.66 o 
   6  -8  11       36.24      147.45     98.30 o 
  -8  -7  11       14.44        5.34     36.33 o 
  -7  -7  11        3.04      -25.13     27.06 o 
  -6  -7  11       89.24      111.21     42.74 o 
  -5  -7  11      102.13      111.46     57.70 o 
  -4  -7  11       37.59       35.42     31.52 o 
  -3  -7  11      199.12      191.99     38.99 o 
  -2  -7  11        1.02      -10.30     18.01 o 
  -1  -7  11       20.74       33.88     41.14 o 
   0  -7  11        4.18       14.24     23.50 o 
   1  -7  11        5.49      -25.00     22.47 o 
   2  -7  11       75.47       97.23     30.58 o 
   3  -7  11       81.30       51.23     24.53 o 
   4  -7  11        5.33      -13.89     61.97 o 
   5  -7  11      155.40       35.26     73.72 o 
   6  -7  11       35.49        5.34     74.79 o 
   7  -7  11        0.60      -36.33     76.93 o 
  -9  -6  11        1.71      -12.35     35.26 o 
  -8  -6  11        6.46       35.26     38.46 o 
  -7  -6  11      142.11       77.42     33.66 o 
  -6  -6  11     2674.95     2853.49    178.97 o 
  -5  -6  11      353.19      439.22     50.80 o 
  -4  -6  11       11.98       25.96     32.59 o 
  -3  -6  11       76.43       42.50     26.45 o 
  -2  -6  11      195.97      137.33     33.40 o 
  -1  -6  11      701.78      700.65     51.54 o 
   0  -6  11      530.55      567.23     49.15 o 
   1  -6  11       24.33       25.10     21.88 o 
   2  -6  11       46.61        9.46     21.82 o 
   3  -6  11       26.29       -3.55     20.69 o 
   4  -6  11      231.62      242.07     70.52 o 
   5  -6  11       20.87       79.07     74.79 o 
   6  -6  11      210.08      293.83    100.44 o 
   7  -6  11      320.36      513.93    129.28 o 
   8  -6  11       20.80      -40.60     78.00 o 
  -9  -5  11       37.69      -53.42     41.67 o 
  -8  -5  11        2.27      -20.53     21.28 o 
  -7  -5  11      254.83      228.99     40.93 o 
  -6  -5  11      548.01      621.83     58.77 o 
  -5  -5  11      100.53       79.37     42.74 o 
  -4  -5  11      703.58      619.78     50.65 o 
  -3  -5  11       39.19       11.72     20.41 o 
  -2  -5  11      239.78      245.26     71.59 o 
  -1  -5  11      216.90      186.45     32.93 o 
   0  -5  11      438.90      579.87    107.38 o 
   1  -5  11      914.02      944.98     54.12 o 
   2  -5  11       14.80       13.50     21.52 o 
   3  -5  11        2.52      -16.66     18.70 o 
   4  -5  11        2.40        9.93     61.97 o 
   5  -5  11        0.26      -36.33     66.24 o 
   6  -5  11      727.55      666.72    128.22 o 
   7  -5  11      164.05      138.90     88.68 o 
   8  -5  11       15.82       34.19     89.75 o 
   9  -5  11        1.66      -34.19     82.27 o 
 -10  -4  11       10.63        1.07     57.70 o 
  -9  -4  11      143.93      134.63     61.97 o 
  -8  -4  11       17.29      -16.24     21.34 o 
  -7  -4  11      207.51      222.22     40.04 o 
  -6  -4  11       96.65       46.97     26.85 o 
  -5  -4  11      135.81      123.37     58.23 o 
  -4  -4  11      872.22      772.50     51.40 o 
  -3  -4  11     3696.95     3874.42    177.90 o 
  -2  -4  11      218.76      204.52     83.87 o 
  -1  -4  11      166.91      245.96     34.23 o 
   0  -4  11       96.97       94.51     25.38 o 
   1  -4  11       52.70       45.03     19.97 o 
   2  -4  11     3885.37     3849.01    107.05 o 
   3  -4  11       52.45       45.76     21.44 o 
   4  -4  11       46.12       46.55     21.25 o 
   5  -4  11        7.91       19.61     20.04 o 
   6  -4  11       38.14      -20.30     55.56 o 
   7  -4  11       81.45       51.29     74.79 o 
   8  -4  11       74.77       88.68     81.20 o 
   9  -4  11      165.09      310.92    107.91 o 
 -10  -3  11      137.15       97.23     56.63 o 
  -9  -3  11        0.49      -16.03     38.46 o 
  -8  -3  11        1.02       27.62     23.86 o 
  -7  -3  11       56.37       58.53     22.47 o 
  -6  -3  11       32.74       24.73     22.38 o 
  -5  -3  11      123.34       66.11     32.05 o 
  -4  -3  11       61.15       69.72     47.55 o 
  -3  -3  11      409.76      378.82     37.60 o 
  -2  -3  11      590.70      600.29     43.01 o 
  -1  -3  11       59.47       57.12     24.04 o 
   0  -3  11      326.36      341.26     33.88 o 
   1  -3  11        0.22      -16.73     14.51 o 
   2  -3  11     3301.87     3250.45     94.56 o 
   3  -3  11     1851.23     1970.01     92.42 o 
   4  -3  11      769.08      810.69     47.59 o 
   5  -3  11       19.71       27.99     32.05 o 
   6  -3  11       52.53      -34.19     52.35 o 
   7  -3  11      235.74       43.81     60.90 o 
   8  -3  11       82.63      143.17     85.48 o 
   9  -3  11       23.18       14.96     69.45 o 
  10  -3  11      325.34      310.92    111.12 o 
 -10  -2  11       10.96       56.63     48.08 o 
  -9  -2  11        2.54       10.68     38.46 o 
  -8  -2  11      355.68      370.76     74.79 o 
  -7  -2  11       11.59       32.26     26.18 o 
  -6  -2  11      141.73      138.58     58.60 o 
  -5  -2  11     1580.65     1549.63     82.94 o 
  -4  -2  11     1335.21     1387.16     49.95 o 
  -3  -2  11        0.24       13.50     17.46 o 
  -2  -2  11       68.16       57.01     14.70 o 
  -1  -2  11      237.72      241.79     31.01 o 
   0  -2  11       55.01       25.35     24.04 o 
   1  -2  11     2494.32     2212.47     74.07 o 
   2  -2  11      272.01      292.75     52.89 o 
   3  -2  11     1200.96     1301.75     71.05 o 
   4  -2  11      244.45      225.08     56.09 o 
   5  -2  11        4.04       -5.18     19.77 o 
   6  -2  11        0.45       -3.66     29.92 o 
   7  -2  11     1526.26     1354.81    147.45 o 
   8  -2  11       62.25      147.45     78.00 o 
   9  -2  11      130.42       52.35     76.93 o 
  10  -2  11       36.19      -35.26     71.59 o 
 -10  -1  11      472.26      446.62     84.41 o 
  -9  -1  11       43.85       57.70     47.01 o 
  -8  -1  11      496.07      453.03     78.00 o 
  -7  -1  11        4.93      -26.01     30.99 o 
  -6  -1  11      252.70      297.50     31.08 o 
  -5  -1  11       54.22       65.94     19.15 o 
  -4  -1  11      552.75      484.04     40.29 o 
  -3  -1  11      197.82      190.04     18.22 o 
  -2  -1  11       41.68       30.13     11.64 o 
  -1  -1  11      127.39      136.18     17.10 o 
   0  -1  11      117.76      150.90     24.43 o 
   1  -1  11     7052.83     6857.06    145.98 o 
   2  -1  11      106.77       77.22     79.07 o 
   3  -1  11       35.50       19.77     20.84 o 
   4  -1  11      876.15      829.93     45.68 o 
   5  -1  11      593.62      660.06     44.65 o 
   6  -1  11       18.11       46.44     19.89 o 
   7  -1  11       15.32      -18.16     59.83 o 
   8  -1  11      786.97      958.41    128.22 o 
   9  -1  11        4.07      -22.44     68.38 o 
  10  -1  11       12.54      -39.53     70.52 o 
 -10   0  11       66.68      127.15     56.63 o 
  -9   0  11     1224.13     1155.01    107.91 o 
  -8   0  11      108.29      102.57     49.15 o 
  -7   0  11        1.36      -12.82     35.26 o 
  -6   0  11        1.45        9.68     14.57 o 
  -5   0  11      110.88      138.02     21.41 o 
  -4   0  11     5266.36     5178.03     85.48 o 
  -3   0  11     1022.46     1008.32     33.74 o 
  -2   0  11     2197.09     2033.11     46.79 o 
  -1   0  11      156.77      167.64     24.95 o 
   0   0  11       89.32       90.86     14.37 o 
   1   0  11     4512.59     4752.51     77.90 o 
   2   0  11       77.68       37.04     32.05 o 
   3   0  11       22.33       23.41     37.40 o 
   4   0  11     1345.78     1404.88     59.24 o 
   5   0  11     1825.61     1826.81    195.53 o 
   6   0  11        0.23       12.41     19.29 o 
   7   0  11     3032.26     2919.04    196.60 o 
   8   0  11      330.94      250.02     92.96 o 
   9   0  11      607.89      878.28    132.49 o 
  10   0  11       20.49        1.07     70.52 o 
 -10   1  11      410.41      430.59     83.34 o 
  -9   1  11      279.30      191.25     63.04 o 
  -8   1  11      121.15       61.97     48.08 o 
  -7   1  11       73.70       30.99     39.53 o 
  -6   1  11      751.43      674.14     39.30 o 
  -5   1  11      114.18      141.94     23.75 o 
  -4   1  11     1969.25     2224.87     53.67 o 
  -3   1  11      350.18      348.26     22.80 o 
  -2   1  11     3624.76     3200.93     61.09 o 
  -1   1  11      216.62      286.64     41.42 o 
   0   1  11       19.12       25.24     10.27 o 
   1   1  11      363.05      357.40     23.55 o 
   2   1  11     2466.87     2473.53     75.55 o 
   3   1  11     1073.90      912.34     69.98 o 
   4   1  11     3027.53     3039.26     89.14 o 
   5   1  11      437.16      396.65     70.52 o 
   6   1  11       47.91       -7.48     45.94 o 
   7   1  11     1137.88     1293.91    135.69 o 
   8   1  11     4614.63     4561.27    260.70 o 
   9   1  11      388.70      393.19    102.57 o 
  10   1  11       10.90       -3.21     61.97 o 
  11   1  11        0.12      -33.12     75.86 o 
 -10   2  11      208.71      239.34     70.52 o 
  -9   2  11      470.71      570.56     91.89 o 
  -8   2  11      283.80      276.73     66.24 o 
  -7   2  11       51.99       32.26     27.07 o 
  -6   2  11      312.17      325.24     43.44 o 
  -5   2  11      183.18      203.54     45.19 o 
  -4   2  11       66.10       82.25     15.87 o 
  -3   2  11      346.64      404.83     24.14 o 
  -2   2  11       40.91       67.46     13.65 o 
  -1   2  11     1602.99     1568.70     40.45 o 
   0   2  11      630.22      731.26     26.93 o 
   1   2  11     1309.33     1348.85     40.25 o 
   2   2  11       86.77       62.96     18.68 o 
   3   2  11     1511.41     1588.58    130.89 o 
   4   2  11     5953.24     6211.21    139.67 o 
   5   2  11     1254.71     1013.97    106.85 o 
   6   2  11      142.57      173.09     67.31 o 
   7   2  11      401.16      454.10     97.23 o 
   8   2  11      675.10      736.17    125.01 o 
   9   2  11       38.85       96.16     76.93 o 
  10   2  11      161.54      214.76     94.02 o 
  11   2  11      155.44      219.03    107.91 o 
 -10   3  11        3.90       10.68     53.42 o 
  -9   3  11      742.83      760.75     95.09 o 
  -8   3  11     1118.30     1033.20    101.50 o 
  -7   3  11      677.55      723.15     59.30 o 
  -6   3  11       10.48       28.18     27.17 o 
  -5   3  11     1671.21     1804.71     53.33 o 
  -4   3  11      343.52      342.23     48.98 o 
  -3   3  11      103.99      115.35     17.19 o 
  -2   3  11      360.98      408.88     24.24 o 
  -1   3  11       81.12       87.04     14.24 o 
   0   3  11      341.39      348.62     36.40 o 
   1   3  11     1345.22     1279.60     35.63 o 
   2   3  11      232.23      251.84     18.40 o 
   3   3  11      248.63      173.09     50.22 o 
   4   3  11      264.50      288.48     63.04 o 
   5   3  11      551.00      552.39     79.07 o 
   6   3  11      719.60      708.39     99.37 o 
   7   3  11      612.91      699.84    106.85 o 
   8   3  11      579.24      528.89    110.05 o 
   9   3  11      102.03      166.68     84.41 o 
  10   3  11        0.77      113.26     83.34 o 
  11   3  11       14.67       45.94     89.75 o 
 -10   4  11      154.76      162.41     66.24 o 
  -9   4  11      243.62      229.72     68.38 o 
  -8   4  11      329.47      324.09     54.46 o 
  -7   4  11       22.33       44.47     29.43 o 
  -6   4  11      270.29      281.68     44.50 o 
  -5   4  11      662.66      664.13     91.89 o 
  -4   4  11     6082.84     6242.28    116.68 o 
  -3   4  11     3329.85     3382.53     68.12 o 
  -2   4  11     1320.91     1299.82     39.84 o 
  -1   4  11      270.30      226.68     25.75 o 
   0   4  11     1328.31     1319.25     51.82 o 
   1   4  11      938.92      935.17     40.04 o 
   2   4  11     1677.59     1739.02     94.34 o 
   3   4  11     7208.65     6866.34    177.72 o 
   4   4  11      236.79      192.32     56.63 o 
   5   4  11      156.73      136.76     53.42 o 
   6   4  11      206.75      285.28     75.86 o 
   7   4  11      374.37      382.51     87.61 o 
   8   4  11     1470.49     1508.67    144.24 o 
   9   4  11      551.87      585.52    121.80 o 
  10   4  11      281.52      375.03    106.85 o 
  -9   5  11      385.57      366.33     72.12 o 
  -8   5  11       18.45        3.74     30.19 o 
  -7   5  11      183.43      188.17     45.33 o 
  -6   5  11      504.02      446.67     56.09 o 
  -5   5  11      186.61      216.35     75.33 o 
  -4   5  11      358.27      369.79     46.67 o 
  -3   5  11       25.09       10.15     22.13 o 
  -2   5  11     1074.78     1165.40     61.38 o 
  -1   5  11       35.60       33.54     17.72 o 
   0   5  11      319.51      373.88     36.24 o 
   1   5  11       94.23       77.61     19.24 o 
   2   5  11      138.31      213.01     29.05 o 
   3   5  11       78.17       17.35     39.00 o 
   4   5  11      106.59      140.31     34.91 o 
   5   5  11      320.99      376.02     52.41 o 
   6   5  11        4.50       39.53     41.67 o 
   7   5  11      596.53      691.30    101.50 o 
   8   5  11     2959.46     3220.35    204.08 o 
   9   5  11       12.68       25.64     61.97 o 
  10   5  11       58.41      135.69     82.27 o 
  -9   6  11      113.31       88.40     87.08 o 
  -8   6  11       14.52       69.65     65.18 o 
  -7   6  11      629.49      555.71     66.48 o 
  -6   6  11     2782.10     3043.75    300.24 o 
  -5   6  11      267.93      328.08     51.55 o 
  -4   6  11       17.45       21.56     29.02 o 
  -3   6  11      256.52      319.79     44.92 o 
  -2   6  11     4034.61     4230.34    127.85 o 
  -1   6  11        0.15      -26.58     17.72 o 
   0   6  11      502.84      586.91     72.66 o 
   1   6  11       22.79       60.87     41.14 o 
   2   6  11        1.50        4.27     19.24 o 
   3   6  11      337.56      396.40     80.13 o 
   4   6  11       55.62       81.20     50.22 o 
   5   6  11     2023.18     2072.82    153.86 o 
   6   6  11     2987.33     2896.60    183.78 o 
   7   6  11        0.31       -4.27     48.08 o 
  -8   7  11       15.73       -0.43     55.56 o 
  -7   7  11       62.93       71.80     39.24 o 
  -6   7  11     1088.43     1009.93     96.16 o 
  -5   7  11       51.97       57.27     31.00 o 
  -4   7  11        4.22        7.27     42.20 o 
  -3   7  11     1112.32     1088.72     69.55 o 
  -2   7  11       70.31       44.91     28.96 o 
  -1   7  11      849.67      874.71     61.31 o 
   0   7  11     1185.17     1116.09    149.05 o 
   1   7  11      245.34      234.13     38.23 o 
   2   7  11       29.14       47.01     24.89 o 
   3   7  11      210.41      305.12     89.22 o 
   4   7  11      215.09      326.95     75.86 o 
   5   7  11      189.72      215.83     69.45 o 
   6   7  11        3.60       10.68     45.94 o 
   7   7  11      163.04      119.67     65.18 o 
   8   7  11       28.44      -30.99     53.42 o 
   9   7  11       21.16       44.88     60.90 o 
  10   7  11      460.23      377.17    100.44 o 
  -8   8  11       12.50       44.50     42.10 o 
  -7   8  11      124.31      166.42     72.12 o 
  -6   8  11      563.11      497.43    122.87 o 
  -5   8  11      464.48      525.75     66.32 o 
  -4   8  11     1576.30     1622.29    211.02 o 
  -3   8  11       89.39      162.77     40.55 o 
  -2   8  11      198.82      186.73    107.38 o 
  -1   8  11      357.88      279.81     45.18 o 
   0   8  11       12.95      -16.39     23.46 o 
   1   8  11      283.85      344.14     46.16 o 
   2   8  11     1062.83     1142.96     67.91 o 
   3   8  11      123.58      156.02     37.91 o 
   4   8  11      196.39      180.57     67.31 o 
   5   8  11        0.26       16.03     45.94 o 
   6   8  11       19.17       32.05     55.56 o 
   7   8  11      209.63      111.12     70.52 o 
   8   8  11       66.54       97.23     66.24 o 
   9   8  11       36.84       21.37     72.66 o 
  -7   9  11        0.13       37.97     43.12 o 
  -6   9  11        1.54       49.35     38.34 o 
  -5   9  11       41.85      -15.17     31.00 o 
  -4   9  11     1163.54     1190.72    172.56 o 
  -3   9  11      306.17      447.83     59.28 o 
  -2   9  11      731.87      822.67     67.99 o 
  -1   9  11      230.76      266.50     66.24 o 
   0   9  11      462.79      497.19     59.21 o 
   1   9  11      886.32      815.92     81.20 o 
   2   9  11     1506.36     1610.86    129.28 o 
   3   9  11     1054.77     1011.04     70.13 o 
   4   9  11       53.43       24.57     53.42 o 
   5   9  11        0.34       41.67     54.49 o 
   6   9  11      145.91       86.55     68.38 o 
   7   9  11       28.77       56.63     58.77 o 
   8   9  11      148.43      181.64     83.34 o 
  -6  10  11      137.69       60.37     43.64 o 
  -5  10  11      196.26      202.08     51.05 o 
  -4  10  11      126.72       90.59     69.45 o 
  -3  10  11      103.56      105.85     69.98 o 
  -2  10  11      234.14      178.76     45.82 o 
  -1  10  11      122.91       83.97     37.13 o 
   0  10  11     1538.17     1371.04     85.49 o 
   1  10  11      784.04      765.77     68.35 o 
   2  10  11      798.25      763.23     64.41 o 
   3  10  11     1584.60     1563.86     87.54 o 
   4  10  11      422.84      432.73     97.23 o 
   5  10  11      605.24      517.14    106.85 o 
   6  10  11        0.60       60.90     60.90 o 
   7  10  11       10.20       24.57     63.04 o 
  -5  11  11       96.41      102.99     69.98 o 
  -4  11  11       46.82       63.93     40.25 o 
  -3  11  11      360.69      301.42     55.77 o 
  -2  11  11      161.37      162.08     47.75 o 
  -1  11  11       27.99       31.40     37.15 o 
   0  11  11      102.10       40.29     38.91 o 
   1  11  11      204.71      237.18     50.95 o 
   2  11  11      182.98      179.42     45.61 o 
   3  11  11      175.92      167.99     44.81 o 
   4  11  11      211.08      223.31     85.48 o 
   5  11  11      256.94      193.39     82.27 o 
   6  11  11       54.29       20.30     70.52 o 
  -3  12  11      439.15      306.56     60.51 o 
  -2  12  11      207.92      295.00     61.54 o 
  -1  12  11       14.80      -16.72     37.75 o 
   0  12  11       42.31       87.41     41.33 o 
   1  12  11       87.25      162.09     46.39 o 
   2  12  11        5.67        0.30     39.28 o 
   3  12  11       57.97       12.82     66.24 o 
   4  12  11        3.84       82.27     72.66 o 
   5  12  11       81.65      -19.23     59.83 o 
  -3 -10  12       48.13        2.14     30.99 o 
  -2 -10  12      237.05      256.43     56.63 o 
  -1 -10  12       36.24       40.60     42.74 o 
   0 -10  12       96.44       86.55     44.88 o 
   1 -10  12       58.56       42.74     35.26 o 
   2 -10  12       61.84       87.61     45.94 o 
  -5  -9  12      156.09       48.08     42.74 o 
  -4  -9  12        0.11        0.00     33.12 o 
  -3  -9  12        2.62        9.29     27.41 o 
  -2  -9  12      141.61      174.55     63.57 o 
  -1  -9  12       39.06       31.57     32.19 o 
   0  -9  12      369.65      393.95     74.26 o 
   1  -9  12       30.21      -14.30     29.26 o 
   2  -9  12       36.89       23.44     67.31 o 
   3  -9  12       81.68       56.63     81.20 o 
   4  -9  12      119.24       11.75     87.61 o 
  -7  -8  12      155.54       86.81     59.83 o 
  -6  -8  12      330.31      287.71     61.44 o 
  -5  -8  12        9.04       25.82     30.21 o 
  -4  -8  12      991.70     1162.16     74.75 o 
  -3  -8  12      246.83      205.93     41.65 o 
  -2  -8  12        0.00        2.83     25.27 o 
  -1  -8  12      199.40      216.21     47.01 o 
   0  -8  12        0.01       15.31     33.12 o 
   1  -8  12       41.85       82.44     32.40 o 
   2  -8  12       23.00       15.19     26.07 o 
   3  -8  12        7.68      -20.68     24.77 o 
   4  -8  12       18.03      121.80     86.55 o 
   5  -8  12       55.63      149.58     99.37 o 
  -8  -7  12      108.61      136.76     45.94 o 
  -7  -7  12        9.20        5.32     30.48 o 
  -6  -7  12        8.65      -35.26     23.51 o 
  -5  -7  12      279.51      185.38     40.10 o 
  -4  -7  12      367.80      345.64    117.00 o 
  -3  -7  12      180.41      201.30     38.32 o 
  -2  -7  12      407.49      407.46     48.80 o 
  -1  -7  12      437.74      451.41     46.94 o 
   0  -7  12     1384.52     1486.09     75.72 o 
   1  -7  12     1383.15     1664.35    193.39 o 
   2  -7  12      545.56      769.06     94.56 o 
   3  -7  12      549.27      582.50     65.71 o 
   4  -7  12        3.58       70.52     76.93 o 
   5  -7  12      142.59      115.39     87.61 o 
   6  -7  12       30.97       35.26     86.55 o 
   7  -7  12      218.92      337.63    118.60 o 
  -8  -6  12      396.85      399.60     63.04 o 
  -7  -6  12       34.48       44.39     32.59 o 
  -6  -6  12      673.52      619.43     58.42 o 
  -5  -6  12      175.19      171.70     37.11 o 
  -4  -6  12       76.33       44.32     26.31 o 
  -3  -6  12      127.64       64.93     28.25 o 
  -2  -6  12     1057.94      930.64     60.35 o 
  -1  -6  12      963.18      822.66     56.08 o 
   0  -6  12      116.05      125.22     31.34 o 
   1  -6  12     2504.27     2670.69    274.59 o 
   2  -6  12       14.63       13.38     21.29 o 
   3  -6  12       41.87       56.17     25.56 o 
   4  -6  12      133.66      141.49     33.01 o 
   5  -6  12       15.83       65.18     75.86 o 
   6  -6  12      105.07      105.78     88.68 o 
   7  -6  12      151.03      153.86    104.71 o 
   8  -6  12        0.00        9.62     79.07 o 
  -9  -5  12        0.38      -20.30     47.01 o 
  -8  -5  12       24.49      -14.30     25.50 o 
  -7  -5  12        3.49       18.75     27.54 o 
  -6  -5  12       78.64      100.38    104.71 o 
  -5  -5  12       10.28       20.46     24.24 o 
  -4  -5  12       95.47       82.63     27.71 o 
  -3  -5  12        7.28       41.60     23.98 o 
  -2  -5  12        5.82       28.94     23.47 o 
  -1  -5  12        4.13       -1.71     19.38 o 
   0  -5  12      230.90      276.45     81.74 o 
   1  -5  12      507.19      560.65     46.32 o 
   2  -5  12      162.28      157.61     53.42 o 
   3  -5  12      117.32      133.65     42.20 o 
   4  -5  12       31.68       80.82     42.74 o 
   5  -5  12        0.78       -1.07     64.11 o 
   6  -5  12        9.29      105.78     78.00 o 
   7  -5  12       11.18      -13.89     72.66 o 
   8  -5  12       15.96       59.83     83.34 o 
  -9  -4  12      318.22      169.89     61.97 o 
  -8  -4  12       28.93       10.41     22.81 o 
  -7  -4  12       10.20        3.45     20.03 o 
  -6  -4  12        0.25       -0.55     21.37 o 
  -5  -4  12      492.03      572.68     92.42 o 
  -4  -4  12      606.46      654.36     48.74 o 
  -3  -4  12      165.42      150.04     32.05 o 
  -2  -4  12       24.80       14.49     19.87 o 
  -1  -4  12     1108.48      966.95     54.70 o 
   0  -4  12     1132.43     1047.02     97.76 o 
   1  -4  12     1404.07     1443.92    167.21 o 
   2  -4  12      863.35      858.82     51.84 o 
   3  -4  12     1804.94     1846.17    158.13 o 
   4  -4  12       75.40       76.39     32.59 o 
   5  -4  12       15.23       -9.01     21.29 o 
   6  -4  12        0.05      -13.89     55.56 o 
   7  -4  12       17.65       61.97     76.93 o 
   8  -4  12      156.16      174.16     95.09 o 
   9  -4  12        1.57      -75.86     71.59 o 
 -10  -3  12       11.79       37.40     50.22 o 
  -9  -3  12      178.33      180.57     61.97 o 
  -8  -3  12       90.92       60.90     49.15 o 
  -7  -3  12      149.18      139.51     42.70 o 
  -6  -3  12      586.28      545.33     40.99 o 
  -5  -3  12      227.71      261.88     35.74 o 
  -4  -3  12      248.75      242.18     56.63 o 
  -3  -3  12      177.21      177.56     30.17 o 
  -2  -3  12       45.88       30.65     19.45 o 
  -1  -3  12      677.34      717.31     76.93 o 
   0  -3  12     2327.13     2294.90     81.04 o 
   1  -3  12      273.66      247.19     33.04 o 
   2  -3  12      727.16      833.82    105.24 o 
   3  -3  12      229.27      203.79     57.16 o 
   4  -3  12      485.75      520.34     43.69 o 
   5  -3  12      196.21      166.34     30.42 o 
   6  -3  12      610.65      505.38    108.98 o 
   7  -3  12       94.35      104.71     72.66 o 
   8  -3  12      131.89      117.53     85.48 o 
   9  -3  12       98.37      161.34     92.96 o 
 -10  -2  12      315.29      290.62     71.59 o 
  -9  -2  12      130.32      108.98     52.35 o 
  -8  -2  12      357.62      339.77     71.59 o 
  -7  -2  12      165.76      189.91     44.26 o 
  -6  -2  12      256.13      293.84     32.12 o 
  -5  -2  12       19.06       14.87     17.15 o 
  -4  -2  12     6190.33     6027.07    117.38 o 
  -3  -2  12      388.59      454.08     40.60 o 
  -2  -2  12      579.54      620.38     44.67 o 
  -1  -2  12       23.04       13.29     15.93 o 
   0  -2  12       13.69        8.09     16.03 o 
   1  -2  12      182.68      144.99     25.99 o 
   2  -2  12        8.65       20.64     17.46 o 
   3  -2  12     9148.14     8991.25    185.07 o 
   4  -2  12      348.47      400.91    113.79 o 
   5  -2  12        1.30        7.85     28.85 o 
   6  -2  12      545.36      429.25     87.61 o 
   7  -2  12       75.99       75.86     72.66 o 
   8  -2  12      267.34      266.05     98.30 o 
   9  -2  12        7.77      -52.35     71.59 o 
  10  -2  12      114.52      274.59    107.91 o 
 -10  -1  12        0.42       18.16     45.94 o 
  -9  -1  12      535.14      588.72     92.96 o 
  -8  -1  12      591.03      494.70     81.20 o 
  -7  -1  12       18.11        2.04     19.74 o 
  -6  -1  12       11.43       19.78     18.65 o 
  -5  -1  12       23.64       40.89     25.50 o 
  -4  -1  12     1606.08     1692.71     55.20 o 
  -3  -1  12     1387.68     1409.91     39.97 o 
  -2  -1  12      886.18      875.97     31.94 o 
  -1  -1  12      243.57      263.15     20.94 o 
   0  -1  12        1.92       -1.94     17.17 o 
   1  -1  12      113.50       56.25     19.76 o 
   2  -1  12      505.14      420.72     53.96 o 
   3  -1  12      540.11      502.82     99.37 o 
   4  -1  12      784.71      764.26     54.49 o 
   5  -1  12        3.42        3.93     17.04 o 
   6  -1  12        9.23       -1.11     19.19 o 
   7  -1  12     2587.34     2803.65    199.80 o 
   8  -1  12     1067.29     1003.29    135.69 o 
   9  -1  12       41.33       91.89     76.93 o 
  10  -1  12      178.28      316.26    110.05 o 
 -10   0  12      508.50      621.85    102.57 o 
  -9   0  12      862.13      736.17     97.23 o 
  -8   0  12      312.58      303.44     65.18 o 
  -7   0  12      487.45      361.14     66.24 o 
  -6   0  12       24.61       37.94     21.54 o 
  -5   0  12     2327.43     2264.08    111.82 o 
  -4   0  12     1167.10     1244.73     39.59 o 
  -3   0  12        7.45       -8.94     12.53 o 
  -2   0  12     2533.66     2462.04     53.44 o 
  -1   0  12     1246.26     1295.62     37.22 o 
   0   0  12      381.14      360.78     23.35 o 
   1   0  12      863.01      920.59     38.68 o 
   2   0  12       44.70       64.82     51.29 o 
   3   0  12      197.33      207.49     67.31 o 
   4   0  12      255.53      235.50     31.63 o 
   5   0  12     1595.75     1781.58     88.15 o 
   6   0  12      291.79      270.51     35.00 o 
   7   0  12       43.23      -16.03     49.15 o 
   8   0  12     1061.70     1315.28    149.58 o 
   9   0  12      256.75      386.78    110.05 o 
  10   0  12       33.83      -45.94     70.52 o 
 -10   1  12      795.76      881.48    107.91 o 
  -9   1  12       50.93       70.52     49.15 o 
  -8   1  12       98.17       65.18     43.81 o 
  -7   1  12      345.11      394.26     71.59 o 
  -6   1  12        0.98        6.16     15.33 o 
  -5   1  12      441.79      453.86     28.55 o 
  -4   1  12     4460.31     4323.29     79.16 o 
  -3   1  12        9.47       11.90     11.87 o 
  -2   1  12      399.39      455.46     28.46 o 
  -1   1  12      616.94      633.32     27.72 o 
   0   1  12      100.10      103.59     20.96 o 
   1   1  12     2401.93     2274.34     47.36 o 
   2   1  12       24.72       -3.50     14.51 o 
   3   1  12      641.28      630.20     42.99 o 
   4   1  12     1105.47     1059.56     54.00 o 
   5   1  12      565.67      613.18     44.05 o 
   6   1  12       26.51        1.07     48.08 o 
   7   1  12        1.31       23.51     56.63 o 
   8   1  12     1722.87     1876.22    169.89 o 
   9   1  12       48.29       98.30     80.13 o 
  10   1  12      253.19      346.18    111.12 o 
 -10   2  12       26.02       54.49     56.63 o 
  -9   2  12        0.78       23.51     49.15 o 
  -8   2  12       24.58       38.46     41.67 o 
  -7   2  12       21.06       -8.55     39.53 o 
  -6   2  12       25.78       22.13     26.41 o 
  -5   2  12     2874.38     2996.22     66.46 o 
  -4   2  12      405.12      447.26     27.62 o 
  -3   2  12       35.69       35.76     13.57 o 
  -2   2  12     6137.22     6403.23     99.12 o 
  -1   2  12      227.83      258.56     21.13 o 
   0   2  12      272.51      291.68     20.01 o 
   1   2  12     1693.10     1841.77     41.13 o 
   2   2  12       69.31       57.55     20.06 o 
   3   2  12      447.94      427.81     36.70 o 
   4   2  12     1306.30     1398.40     60.99 o 
   5   2  12     2622.41     2551.49    164.54 o 
   6   2  12      107.97       80.13     61.97 o 
   7   2  12     1317.35     1562.09    148.52 o 
   8   2  12     3109.10     3175.47    214.76 o 
   9   2  12      176.98      213.69     95.09 o 
  10   2  12      330.62      263.91    100.44 o 
 -10   3  12        9.23       -7.48     48.08 o 
  -9   3  12       35.44        5.34     47.01 o 
  -8   3  12       88.93      101.50     53.42 o 
  -7   3  12      571.99      635.90     57.70 o 
  -6   3  12      152.18      150.90     35.74 o 
  -5   3  12      381.52      415.46     30.88 o 
  -4   3  12      305.00      295.82     33.62 o 
  -3   3  12      676.10      712.74     31.66 o 
  -2   3  12      562.63      485.54     27.27 o 
  -1   3  12      974.93     1030.51     35.23 o 
   0   3  12     3892.35     3864.21     89.91 o 
   1   3  12       10.46       21.88     10.68 o 
   2   3  12      496.91      522.21     33.00 o 
   3   3  12      136.65      158.96     43.81 o 
   4   3  12     3356.77     3424.42    174.16 o 
   5   3  12      191.76      172.02     60.90 o 
   6   3  12      234.79      243.61     72.66 o 
   7   3  12       10.79       39.53     54.49 o 
   8   3  12      194.71      261.77     90.82 o 
   9   3  12       28.88       32.05     71.59 o 
  10   3  12        0.96      -94.56     63.04 o 
 -10   4  12      129.52       97.23     56.63 o 
  -9   4  12      292.02      238.27     74.79 o 
  -8   4  12      988.93     1206.29    106.31 o 
  -7   4  12      821.68      955.29     70.97 o 
  -6   4  12       15.75      -27.81     34.19 o 
  -5   4  12      368.52      496.14    151.72 o 
  -4   4  12      222.28      200.71     28.22 o 
  -3   4  12       34.52       24.50     13.62 o 
  -2   4  12        0.10        5.24     12.23 o 
  -1   4  12     3350.07     3452.17     67.79 o 
   0   4  12     2882.12     2958.79     60.37 o 
   1   4  12      162.19      170.37     24.68 o 
   2   4  12      972.87     1111.03     55.19 o 
   3   4  12     4010.53     4364.44    139.28 o 
   4   4  12      436.05      455.16     78.00 o 
   5   4  12     1220.44     1290.70    114.33 o 
   6   4  12      846.90      879.34    108.98 o 
   7   4  12       20.87       79.07     56.63 o 
   8   4  12       25.54       19.23     59.83 o 
   9   4  12      907.49      948.79    137.83 o 
  10   4  12        0.01       74.79     88.68 o 
  -9   5  12      125.70      134.64     44.34 o 
  -8   5  12       13.94       47.31     38.47 o 
  -7   5  12      238.31      277.76     48.97 o 
  -6   5  12      502.22      547.52     58.16 o 
  -5   5  12       77.85      110.25     34.11 o 
  -4   5  12      251.45      274.05     41.81 o 
  -3   5  12      333.66      406.07     37.58 o 
  -2   5  12      484.80      451.58     37.21 o 
  -1   5  12     1574.08     1664.55     57.98 o 
   0   5  12        2.03      -21.88     14.58 o 
   1   5  12     1795.18     1635.76     54.77 o 
   2   5  12      999.03     1032.40     44.23 o 
   3   5  12      695.25      762.54    174.16 o 
   4   5  12      159.05       89.80     31.78 o 
   5   5  12     3322.32     3359.56    359.00 o 
   6   5  12     1090.80      823.78    100.44 o 
   7   5  12       60.35       49.15     58.77 o 
   8   5  12      830.48      741.51    123.94 o 
   9   5  12        0.05       -6.41     64.11 o 
  10   5  12       10.29       -9.62     63.04 o 
  -9   6  12       86.83       74.13     59.30 o 
  -8   6  12      265.14      271.83     56.95 o 
  -7   6  12      395.72      419.13     68.92 o 
  -6   6  12      936.62      865.89    150.65 o 
  -5   6  12        5.60        5.92     30.95 o 
  -4   6  12        0.01      -35.16     24.48 o 
  -3   6  12     4190.84     4222.17    178.43 o 
  -2   6  12     1978.86     2116.76     88.83 o 
  -1   6  12       48.61       42.49     24.51 o 
   0   6  12      193.43      193.89     35.67 o 
   1   6  12      503.24      505.79     46.41 o 
   2   6  12      642.31      706.50     48.36 o 
   3   6  12     1534.69     1687.10    134.63 o 
   4   6  12      257.12      267.12     72.66 o 
   5   6  12      144.81      216.90     70.52 o 
   6   6  12     1023.28      767.16    104.71 o 
   7   6  12       64.67       33.12     53.42 o 
   8   6  12      609.99      625.05    114.33 o 
  -8   7  12       53.91       -8.42     35.67 o 
  -7   7  12       92.86      112.94     78.00 o 
  -6   7  12      715.37      734.23    216.90 o 
  -5   7  12       26.33      -20.58     27.65 o 
  -4   7  12      395.85      437.05     97.76 o 
  -3   7  12     4302.29     4463.80    155.46 o 
  -2   7  12      432.60      472.68     51.51 o 
  -1   7  12       28.77       21.35     26.18 o 
   0   7  12       84.22       95.73     30.23 o 
   1   7  12       52.62       33.12     24.89 o 
   2   7  12      241.59      273.84     39.47 o 
   3   7  12     1436.64     1456.19     71.73 o 
   4   7  12      589.61      591.93    103.64 o 
   5   7  12      163.72      119.67     60.90 o 
   6   7  12      153.10       53.42     57.70 o 
   7   7  12      266.83      315.20     89.75 o 
   8   7  12      133.67       69.45     59.83 o 
   9   7  12      678.60      529.96    115.39 o 
  -8   8  12        8.66       -4.18     69.45 o 
  -7   8  12        1.35        4.22     45.41 o 
  -6   8  12       98.68       61.91     38.51 o 
  -5   8  12      230.19      195.18     53.96 o 
  -4   8  12       37.28      -10.36     47.55 o 
  -3   8  12      576.20      551.14     57.91 o 
  -2   8  12       80.70      135.85     35.90 o 
  -1   8  12       65.91       24.35     40.07 o 
   0   8  12      396.21      421.78     52.10 o 
   1   8  12       49.06      104.80     33.60 o 
   2   8  12     3239.35     3192.25    201.94 o 
   3   8  12      327.15      357.32     47.39 o 
   4   8  12      297.86      227.58     71.59 o 
   5   8  12      323.41      243.61     75.86 o 
   6   8  12     1926.75     1882.63    163.47 o 
   7   8  12        3.88      -17.10     50.22 o 
   8   8  12        0.23      -17.10     55.56 o 
   9   8  12      608.43      491.49    119.67 o 
  -7   9  12      108.38      185.23     71.05 o 
  -6   9  12      278.30      350.35     62.51 o 
  -5   9  12      793.56      829.19     75.45 o 
  -4   9  12     1001.48      975.31     76.22 o 
  -3   9  12      709.10      669.39     73.30 o 
  -2   9  12        0.08       -1.64     29.08 o 
  -1   9  12        2.27       -2.90     26.41 o 
   0   9  12      510.33      465.81     92.96 o 
   1   9  12      173.15      204.67     87.08 o 
   2   9  12      539.21      516.53     55.52 o 
   3   9  12      187.84      198.87     43.04 o 
   4   9  12      309.80      348.32     87.61 o 
   5   9  12      305.20      241.47     81.20 o 
   6   9  12     1718.05     1751.21    156.00 o 
   7   9  12      213.01      215.83     83.34 o 
   8   9  12        0.03      -39.53     58.77 o 
  -6  10  12       82.45      120.03     45.69 o 
  -5  10  12       78.60       99.88     46.77 o 
  -4  10  12     1235.73     1219.05     88.38 o 
  -3  10  12       22.90        3.52     35.60 o 
  -2  10  12       87.80       62.44     55.03 o 
  -1  10  12      422.08      473.28     62.04 o 
   0  10  12      665.22      804.77    119.13 o 
   1  10  12     1262.91     1250.25     81.88 o 
   2  10  12       29.95       31.92     32.59 o 
   3  10  12       49.99      108.94     39.01 o 
   4  10  12      246.64      277.80     84.41 o 
   5  10  12        3.88      -11.75     51.29 o 
   6  10  12       11.13       68.38     65.18 o 
   7  10  12      486.51      571.63    121.80 o 
  -4  11  12      290.01      289.73     59.81 o 
  -3  11  12      162.37      191.18     51.05 o 
  -2  11  12       98.10      130.87     46.25 o 
  -1  11  12       47.14       75.01     43.82 o 
   0  11  12      414.89      285.09     57.18 o 
   1  11  12       59.02       33.13     35.97 o 
   2  11  12      126.82      174.33     58.77 o 
   3  11  12        8.42       21.87     36.05 o 
   4  11  12      151.70      161.34     74.79 o 
   5  11  12       88.25       34.19     70.52 o 
   6  11  12       36.03      114.33     83.34 o 
  -2  12  12       94.57       60.96     45.69 o 
  -1  12  12       50.54        7.72     40.30 o 
   0  12  12        1.87       24.80     41.31 o 
   1  12  12      138.58      155.02     48.77 o 
   2  12  12      167.92      147.34     50.03 o 
   3  12  12      194.20      146.38     75.86 o 
   4  12  12      219.75      200.87     87.61 o 
  -1 -10  13       26.00       35.26     42.74 o 
   0 -10  13       20.88       33.12     39.53 o 
  -5  -9  13       51.55       36.33     38.46 o 
  -4  -9  13        2.71        7.48     34.21 o 
  -3  -9  13      100.71       54.39     37.11 o 
  -2  -9  13     1283.24     1475.12     85.88 o 
  -1  -9  13      324.56      277.42    118.60 o 
   0  -9  13      105.87       91.54     36.50 o 
   1  -9  13       31.90       63.46     33.97 o 
   2  -9  13      151.01      148.62    112.72 o 
   3  -9  13       91.31       -3.21     84.41 o 
  -6  -8  13      238.52      273.41     49.90 o 
  -5  -8  13       75.69       76.44     35.15 o 
  -4  -8  13      870.32      715.51    159.74 o 
  -3  -8  13        7.79      -11.25     25.74 o 
  -2  -8  13      895.84     1019.64     70.05 o 
  -1  -8  13      331.61      334.77     48.49 o 
   0  -8  13       18.60      -28.92     26.31 o 
   1  -8  13       90.67      108.19     36.01 o 
   2  -8  13       42.46       56.78     64.11 o 
   3  -8  13      643.22      784.58     70.52 o 
   4  -8  13      202.44      215.83    102.57 o 
   5  -8  13        6.23      -20.30     78.00 o 
  -7  -7  13      499.59      573.06     60.34 o 
  -6  -7  13        7.01       -9.89     26.94 o 
  -5  -7  13      731.58      654.22     74.26 o 
  -4  -7  13      942.77     1024.15     69.08 o 
  -3  -7  13        8.25       -6.82     24.39 o 
  -2  -7  13      179.26      178.29     39.30 o 
  -1  -7  13       39.58       34.04     28.02 o 
   0  -7  13      474.43      417.71     52.26 o 
   1  -7  13     1115.43     1078.37     68.42 o 
   2  -7  13      157.71      132.24     31.89 o 
   3  -7  13        0.08       -5.40     40.07 o 
   4  -7  13       44.02      -37.40     73.72 o 
   5  -7  13       38.48        3.21     78.00 o 
   6  -7  13      101.89       99.37    101.50 o 
  -8  -6  13        8.25      -21.30     28.65 o 
  -7  -6  13       37.05       43.27     33.63 o 
  -6  -6  13        0.43      -32.65     36.33 o 
  -5  -6  13      110.63      117.26     35.32 o 
  -4  -6  13        2.47        6.73     24.53 o 
  -3  -6  13       23.82      -14.75     53.96 o 
  -2  -6  13     1138.82      978.11    155.46 o 
  -1  -6  13      194.70      176.44     35.87 o 
   0  -6  13      184.66      179.44     34.73 o 
   1  -6  13      100.20       85.48     29.63 o 
   2  -6  13      108.32      139.76     61.97 o 
   3  -6  13        0.88      -30.45     20.30 o 
   4  -6  13       95.75      135.47     45.41 o 
   5  -6  13      174.07      237.20     95.09 o 
   6  -6  13      688.69      788.53    149.58 o 
   7  -6  13      258.28      370.76    122.87 o 
  -9  -5  13        0.27      -19.23     48.08 o 
  -8  -5  13      233.72      210.48     90.29 o 
  -7  -5  13      297.11      209.65     76.93 o 
  -6  -5  13       39.13        6.19     26.31 o 
  -5  -5  13       10.31       43.87     24.46 o 
  -4  -5  13       39.87       56.31     46.48 o 
  -3  -5  13      330.64      349.02     44.91 o 
  -2  -5  13      528.75      556.56     49.81 o 
  -1  -5  13     1566.21     1498.57     73.39 o 
   0  -5  13      346.67      357.99     44.17 o 
   1  -5  13        1.11      -19.20     37.93 o 
   2  -5  13       15.92      -11.40     35.26 o 
   3  -5  13      254.03      317.56     42.03 o 
   4  -5  13        7.12      -21.90     29.38 o 
   5  -5  13      124.52       72.66     71.59 o 
   6  -5  13       78.29       67.31     83.34 o 
   7  -5  13       32.81       39.53     71.59 o 
   8  -5  13        0.15       16.03     79.07 o 
  -9  -4  13      457.77      580.17     97.23 o 
  -8  -4  13        2.83       -3.81     28.31 o 
  -7  -4  13     1584.74     1469.59     65.10 o 
  -6  -4  13      282.56      321.42     37.57 o 
  -5  -4  13      339.81      296.29     41.65 o 
  -4  -4  13      131.65      219.84     38.32 o 
  -3  -4  13      421.88      422.57     47.01 o 
  -2  -4  13     1942.11     1995.14     80.89 o 
  -1  -4  13     3680.74     3568.07    152.26 o 
   0  -4  13      126.41      224.13     34.61 o 
   1  -4  13      400.20      471.16     42.50 o 
   2  -4  13       71.52       57.79     38.46 o 
   3  -4  13        1.98       27.91     31.52 o 
   4  -4  13        0.52       13.69     21.18 o 
   5  -4  13       12.16        1.42     22.61 o 
   6  -4  13       88.39      115.39     82.27 o 
   7  -4  13        0.01       39.53     80.13 o 
   8  -4  13       50.03       21.37     76.93 o 
  -9  -3  13       33.43       29.92     44.88 o 
  -8  -3  13      193.20      199.80     65.18 o 
  -7  -3  13     1158.93     1154.98     56.30 o 
  -6  -3  13      108.33      108.45     53.77 o 
  -5  -3  13       69.22       44.18     20.46 o 
  -4  -3  13      707.61      736.05     51.40 o 
  -3  -3  13        0.03       -3.92     19.11 o 
  -2  -3  13      596.15      645.59     45.02 o 
  -1  -3  13     2260.75     2329.38     84.94 o 
   0  -3  13     3224.06     2963.10     94.32 o 
   1  -3  13      614.39      646.56     45.36 o 
   2  -3  13       54.13        8.08     19.45 o 
   3  -3  13     2516.35     2671.70     91.81 o 
   4  -3  13      206.40      221.76     33.01 o 
   5  -3  13       34.25       63.04     22.30 o 
   6  -3  13       10.21      -14.96     63.04 o 
   7  -3  13       29.36       71.59     76.93 o 
   8  -3  13        0.03      -50.22     70.52 o 
   9  -3  13        0.09       12.82     71.59 o 
 -10  -2  13       73.43       82.27     54.49 o 
  -9  -2  13       93.61       45.94     48.08 o 
  -8  -2  13        6.31       58.77     48.08 o 
  -7  -2  13        2.74        8.03     19.51 o 
  -6  -2  13        0.81       22.82     19.64 o 
  -5  -2  13       25.85       33.45     17.77 o 
  -4  -2  13      441.93      437.32     41.88 o 
  -3  -2  13      375.59      344.22     29.67 o 
  -2  -2  13      397.14      374.93     36.86 o 
  -1  -2  13       16.13       29.23     18.76 o 
   0  -2  13      442.87      453.87     39.94 o 
   1  -2  13       23.44       15.49     16.56 o 
   2  -2  13      667.93      678.87     45.68 o 
   3  -2  13      180.57      213.02     31.72 o 
   4  -2  13       12.45       23.99     19.89 o 
   5  -2  13       52.71       15.03     34.19 o 
   6  -2  13      620.83      660.63     58.77 o 
   7  -2  13       27.70       51.29     71.59 o 
   8  -2  13     1406.77     1659.32    173.09 o 
   9  -2  13       22.50        1.07     80.13 o 
 -10  -1  13      324.87      349.39     78.00 o 
  -9  -1  13       46.64       88.68     50.22 o 
  -8  -1  13      247.51      225.45     63.04 o 
  -7  -1  13       15.43       -4.79     18.25 o 
  -6  -1  13       44.52       35.64     19.45 o 
  -5  -1  13      632.17      635.92     38.02 o 
  -4  -1  13     1286.78     1282.41     88.33 o 
  -3  -1  13      376.27      346.13     37.28 o 
  -2  -1  13      331.07      325.16     23.32 o 
  -1  -1  13       94.82      103.51     16.16 o 
   0  -1  13       54.37       49.36     15.02 o 
   1  -1  13      310.23      311.53     33.99 o 
   2  -1  13     1319.94     1162.94    144.24 o 
   3  -1  13        0.75        1.14     16.78 o 
   4  -1  13     1343.03     1406.43     63.46 o 
   5  -1  13       40.45       44.58     21.52 o 
   6  -1  13      217.73      145.26     80.13 o 
   7  -1  13      406.97      359.00    103.64 o 
   8  -1  13      976.92      969.10    136.76 o 
   9  -1  13        7.52       94.02     83.34 o 
  10  -1  13        0.61       18.16     86.55 o 
 -10   0  13      264.25      330.15     80.13 o 
  -9   0  13        3.25       55.56     51.29 o 
  -8   0  13       40.78       14.96     44.88 o 
  -7   0  13       67.22       -5.34     41.67 o 
  -6   0  13      226.57      202.95     27.62 o 
  -5   0  13       38.95       40.44     21.62 o 
  -4   0  13       11.37       22.97     15.25 o 
  -3   0  13        1.50       -5.95     14.52 o 
  -2   0  13       92.32       83.26     15.47 o 
  -1   0  13        0.32        3.56     11.61 o 
   0   0  13       11.31       14.74     10.95 o 
   1   0  13      321.83      302.52     34.95 o 
   2   0  13     5789.35     5792.66    136.02 o 
   3   0  13     1292.40     1296.28     59.24 o 
   4   0  13        0.45      -16.91     15.93 o 
   5   0  13      135.91      165.34     51.29 o 
   6   0  13     1551.80     1698.40    164.01 o 
   7   0  13        8.22       26.21     25.12 o 
   8   0  13      163.54       83.34     73.72 o 
   9   0  13       30.46       21.37     76.93 o 
  10   0  13      185.73      183.78    104.71 o 
 -10   1  13      102.16       85.48     60.90 o 
  -9   1  13      705.71      613.30     96.16 o 
  -8   1  13       54.65       44.88     44.88 o 
  -7   1  13       32.51      122.87     47.01 o 
  -6   1  13        5.55       19.73     17.27 o 
  -5   1  13      226.59      214.87     40.77 o 
  -4   1  13        3.88      -17.49     11.88 o 
  -3   1  13      111.15      113.79     17.70 o 
  -2   1  13        3.44       -0.06     10.55 o 
  -1   1  13     1027.23     1060.30     35.49 o 
   0   1  13      602.68      715.55     28.84 o 
   1   1  13     2318.32     2312.08     76.81 o 
   2   1  13       13.02       20.61     22.97 o 
   3   1  13     3841.55     3863.36    119.13 o 
   4   1  13     1201.94     1237.68    106.31 o 
   5   1  13       87.60       65.81     30.45 o 
   6   1  13     1503.53     1456.29     67.99 o 
   7   1  13     1484.89     1571.71    152.79 o 
   8   1  13      682.52      595.13    120.74 o 
   9   1  13       21.53       90.82     76.93 o 
  10   1  13       21.79      -34.19     71.59 o 
 -10   2  13       20.41      -25.64     50.22 o 
  -9   2  13      277.00      303.44     72.66 o 
  -8   2  13      455.22      535.30     87.61 o 
  -7   2  13      576.01      506.45     82.27 o 
  -6   2  13      108.37       32.05     38.46 o 
  -5   2  13      257.07      285.75     25.51 o 
  -4   2  13        7.05        7.05     17.58 o 
  -3   2  13        2.01        0.07     15.88 o 
  -2   2  13        7.02        1.83     11.99 o 
  -1   2  13     3593.13     3558.56    114.58 o 
   0   2  13       61.22       86.47     14.33 o 
   1   2  13      107.94      129.15     14.95 o 
   2   2  13       26.25        3.56     15.29 o 
   3   2  13      342.38      339.47     81.74 o 
   4   2  13      598.18      607.62     44.66 o 
   5   2  13     4420.59     4394.15    119.55 o 
   6   2  13       19.02      -21.37     49.15 o 
   7   2  13       98.96      182.71     78.00 o 
   8   2  13        0.24       10.68     70.52 o 
   9   2  13       67.15      142.11     82.27 o 
  10   2  13       58.99      -18.16     69.45 o 
 -10   3  13      477.75      317.33     82.27 o 
  -9   3  13      411.12      363.28     79.07 o 
  -8   3  13        0.01        2.14     45.94 o 
  -7   3  13      311.05      271.39     67.31 o 
  -6   3  13     1513.36     1642.58    138.90 o 
  -5   3  13     1229.89     1203.56     43.06 o 
  -4   3  13     1006.50     1032.22     39.88 o 
  -3   3  13      631.31      613.42     42.56 o 
  -2   3  13     1551.24     1517.34     44.68 o 
  -1   3  13      238.51      251.42     22.39 o 
   0   3  13      730.41      694.76     44.57 o 
   1   3  13      444.29      409.06     23.70 o 
   2   3  13      689.70      731.98     40.17 o 
   3   3  13     1836.91     1830.68     69.57 o 
   4   3  13       83.27       66.24     51.29 o 
   5   3  13     1031.01     1005.42    107.91 o 
   6   3  13      159.67      131.42     64.11 o 
   7   3  13     1141.98     1163.56    138.90 o 
   8   3  13        5.34       32.05     65.18 o 
   9   3  13        5.52       65.18     75.86 o 
  10   3  13      115.05       35.26     90.82 o 
  -9   4  13      329.80      246.81     73.72 o 
  -8   4  13      574.63      687.02     89.75 o 
  -7   4  13      125.79       95.72     38.51 o 
  -6   4  13     2217.02     2342.07    101.10 o 
  -5   4  13      459.38      531.59     53.07 o 
  -4   4  13      504.81      486.44     30.36 o 
  -3   4  13      314.96      344.82     46.73 o 
  -2   4  13      246.33      264.90     24.58 o 
  -1   4  13      393.46      408.64     26.38 o 
   0   4  13      137.72      130.17     18.56 o 
   1   4  13      229.90      265.68     25.86 o 
   2   4  13       18.61       32.81     27.17 o 
   3   4  13     2604.30     2458.28    105.78 o 
   4   4  13        3.19       -3.74     27.95 o 
   5   4  13        9.71       13.89     44.88 o 
   6   4  13      383.22      442.34     89.75 o 
   7   4  13      705.47      776.77    118.60 o 
   8   4  13      221.87      161.34     85.48 o 
   9   4  13      463.99      640.01    130.35 o 
  10   4  13      324.88      267.12    105.78 o 
  -9   5  13       18.49      -29.92     43.81 o 
  -8   5  13     2459.00     2604.82    119.26 o 
  -7   5  13       15.22        0.98     34.53 o 
  -6   5  13        6.07       17.32     28.44 o 
  -5   5  13      288.86      340.78     53.42 o 
  -4   5  13      509.07      521.16     52.89 o 
  -3   5  13     2488.99     2432.72     78.83 o 
  -2   5  13      817.04      958.23     49.17 o 
  -1   5  13     9487.57     9976.68    175.75 o 
   0   5  13      563.52      579.00     38.13 o 
   1   5  13       90.42       90.35     21.52 o 
   2   5  13      168.49      163.33     29.50 o 
   3   5  13      177.66      230.53     43.32 o 
   4   5  13     1708.65     1538.81     86.21 o 
   5   5  13      795.80      910.69     73.52 o 
   6   5  13      133.49       84.41     55.56 o 
   7   5  13       30.34       58.77     61.97 o 
   8   5  13      503.47      261.77     86.55 o 
   9   5  13      276.35      328.02    101.50 o 
  10   5  13      215.85      131.42     99.37 o 
  -9   6  13       27.56      -13.76     44.88 o 
  -8   6  13       20.00       26.62     38.44 o 
  -7   6  13     1239.81     1328.83     86.26 o 
  -6   6  13      274.85      342.65     53.83 o 
  -5   6  13       23.51       47.76     33.87 o 
  -4   6  13        1.47        6.68     26.92 o 
  -3   6  13       33.71       22.87     26.48 o 
  -2   6  13       49.96       22.12     25.87 o 
  -1   6  13     1664.64     1703.14    104.71 o 
   0   6  13        4.78       22.01     23.11 o 
   1   6  13      539.23      517.04    119.67 o 
   2   6  13      101.34       69.62     26.52 o 
   3   6  13       74.19       36.33     48.08 o 
   4   6  13     1124.77     1161.42    119.67 o 
   5   6  13        3.45       30.99     47.01 o 
   6   6  13      117.90       76.93     57.70 o 
   7   6  13      306.65      309.85     83.34 o 
   8   6  13       98.23       54.49     55.56 o 
  -8   7  13        0.05       -2.90     39.09 o 
  -7   7  13       71.36      134.73     45.33 o 
  -6   7  13      574.38      680.68     72.13 o 
  -5   7  13      644.75      581.98    117.53 o 
  -4   7  13       44.61       49.81     29.12 o 
  -3   7  13        2.71       12.08     31.52 o 
  -2   7  13       28.84       47.01     41.14 o 
  -1   7  13      537.51      522.51     54.04 o 
   0   7  13     1763.52     1746.02    154.39 o 
   1   7  13      502.78      489.04     59.83 o 
   2   7  13      994.35      935.00     60.27 o 
   3   7  13      821.05      767.32     55.49 o 
   4   7  13       21.71      -45.94     36.33 o 
   5   7  13      440.80      412.43     92.96 o 
   6   7  13      682.77      480.81    100.44 o 
   7   7  13      100.29       47.01     60.90 o 
   8   7  13       32.81       51.29     64.11 o 
   9   7  13      210.70      178.43     81.20 o 
  -7   8  13        0.99       86.44     44.65 o 
  -6   8  13       12.84        8.20     32.61 o 
  -5   8  13     1690.71     1614.55     96.88 o 
  -4   8  13     1266.52     1481.38     89.24 o 
  -3   8  13     1540.64     1325.70     81.87 o 
  -2   8  13        0.25       -7.20     24.55 o 
  -1   8  13       44.93       46.17     29.60 o 
   0   8  13      116.82      171.14     37.91 o 
   1   8  13     1380.69     1359.59     75.70 o 
   2   8  13        2.00       28.24     28.21 o 
   3   8  13      224.80      278.21     45.61 o 
   4   8  13        6.70        5.34     52.35 o 
   5   8  13        5.18       38.46     50.22 o 
   6   8  13      606.76      420.97    100.44 o 
   7   8  13      265.17      439.14    102.57 o 
   8   8  13       48.60        2.14     55.56 o 
   9   8  13     1299.88     1354.81    163.47 o 
  -6   9  13        6.82       45.11     42.20 o 
  -5   9  13      522.40      533.01     74.26 o 
  -4   9  13      763.77      655.94     68.91 o 
  -3   9  13      887.40     1042.63     76.50 o 
  -2   9  13      261.77      326.24    122.87 o 
  -1   9  13        3.15       37.98     31.30 o 
   0   9  13      993.99      873.77     65.34 o 
   1   9  13     1993.79     2109.73    108.45 o 
   2   9  13      344.41      394.39     52.72 o 
   3   9  13        5.44       30.72     31.05 o 
   4   9  13       87.25       96.16     61.97 o 
   5   9  13      280.75      114.33     71.59 o 
   6   9  13       53.49       -7.48     55.56 o 
   7   9  13       11.80       78.00     71.59 o 
   8   9  13      437.90      519.27    115.39 o 
  -5  10  13      559.72      482.66     82.81 o 
  -4  10  13     1168.83     1132.25     94.56 o 
  -3  10  13      452.56      418.43     62.55 o 
  -2  10  13      745.69      889.51    182.71 o 
  -1  10  13      428.13      452.74     61.07 o 
   0  10  13      238.48      203.27     44.60 o 
   1  10  13      822.82      818.43     70.32 o 
   2  10  13       68.00       50.02     36.94 o 
   3  10  13        2.87       33.23     53.96 o 
   4  10  13       93.19      163.47     78.00 o 
   5  10  13      424.48      352.59     97.23 o 
   6  10  13      344.80      332.29     90.82 o 
   7  10  13      147.18      200.87     92.96 o 
  -4  11  13       21.53       16.53     41.48 o 
  -3  11  13      608.13      564.22     73.59 o 
  -2  11  13      221.12      124.93     45.48 o 
  -1  11  13      539.53      575.58     85.48 o 
   0  11  13      543.15      585.75     77.46 o 
   1  11  13      645.22      811.14     74.71 o 
   2  11  13        7.84       40.07     37.21 o 
   3  11  13      436.09      490.44    124.48 o 
   4  11  13      383.07      369.69     98.30 o 
   5  11  13       41.44       71.59     69.45 o 
   6  11  13       10.03       66.24     76.93 o 
  -2  12  13      106.23       62.17     44.92 o 
  -1  12  13        0.03       -6.43     41.59 o 
   0  12  13        0.46       16.84     65.71 o 
   1  12  13       17.95       19.93     42.13 o 
   2  12  13      140.53       55.31     43.09 o 
   3  12  13        8.18       56.63     72.66 o 
   4  12  13       85.10       91.89     73.72 o 
  -4  -9  14       18.08       -3.56     31.54 o 
  -3  -9  14        5.62      -50.54     49.68 o 
  -2  -9  14        3.62       -1.28     26.52 o 
  -1  -9  14        3.83      -22.74     25.90 o 
   0  -9  14        7.61        7.95     30.21 o 
   1  -9  14      205.98      202.54     45.62 o 
   2  -9  14     1051.91     1176.19     94.56 o 
  -5  -8  14       40.64      -28.93     33.52 o 
  -4  -8  14      126.81      117.19     38.90 o 
  -3  -8  14      176.51      185.39     42.03 o 
  -2  -8  14      212.87      203.56     43.83 o 
  -1  -8  14        5.46       24.23     28.22 o 
   0  -8  14       25.85       63.00     33.66 o 
   1  -8  14      872.62      882.41     66.79 o 
   2  -8  14       26.92       61.41     34.92 o 
   3  -8  14      100.24      168.11     40.67 o 
   4  -8  14       49.52       90.82     95.09 o 
  -7  -7  14      153.64      134.65     41.54 o 
  -6  -7  14       39.83       34.09     33.81 o 
  -5  -7  14       11.63       11.74     27.72 o 
  -4  -7  14        0.45        8.96     27.34 o 
  -3  -7  14      298.26      244.22     42.49 o 
  -2  -7  14      858.55      810.69     62.54 o 
  -1  -7  14        1.15      -76.62     51.29 o 
   0  -7  14        6.01       39.58     27.66 o 
   1  -7  14       89.10      128.20     36.12 o 
   2  -7  14       22.59       21.51     28.57 o 
   3  -7  14      214.41      184.45     40.04 o 
   4  -7  14      172.42       40.60     79.07 o 
   5  -7  14      442.41      542.78    127.15 o 
   6  -7  14       38.40       92.96     98.30 o 
  -8  -6  14      157.85      150.94     50.69 o 
  -7  -6  14        2.06      -21.28     30.49 o 
  -6  -6  14        3.02      -37.97     25.49 o 
  -5  -6  14      102.71       30.99     29.63 o 
  -4  -6  14        7.28        6.90     26.23 o 
  -3  -6  14      159.75      222.54     42.38 o 
  -2  -6  14       91.15       58.59     28.07 o 
  -1  -6  14      453.60      388.01     48.86 o 
   0  -6  14       26.45        3.50     35.26 o 
   1  -6  14       10.38      -16.31     22.73 o 
   2  -6  14        3.43       -0.38     41.14 o 
   3  -6  14       64.98       52.15     34.73 o 
   4  -6  14        5.82        1.40     25.74 o 
   5  -6  14       44.61       19.23     76.93 o 
   6  -6  14      143.95       94.02     91.89 o 
   7  -6  14       16.97      -39.53     81.20 o 
  -8  -5  14       78.37      133.00     33.53 o 
  -7  -5  14       21.79       15.02     38.52 o 
  -6  -5  14     1013.89      909.84     66.01 o 
  -5  -5  14      766.86      804.19     60.33 o 
  -4  -5  14       35.52       12.60     26.10 o 
  -3  -5  14      147.29      119.50     31.63 o 
  -2  -5  14     1135.47      941.77     61.29 o 
  -1  -5  14     1049.69     1062.72     66.24 o 
   0  -5  14      483.64      480.46     45.47 o 
   1  -5  14       44.35       81.03     31.01 o 
   2  -5  14       36.80       71.92     30.99 o 
   3  -5  14      100.78       37.22     73.19 o 
   4  -5  14       16.16      -32.82     21.88 o 
   5  -5  14      437.89      231.86     90.82 o 
   6  -5  14        4.51       67.31     64.11 o 
   7  -5  14      375.47      360.07    120.74 o 
  -9  -4  14        4.18      -34.19     49.15 o 
  -8  -4  14      443.71      418.89     57.41 o 
  -7  -4  14      126.09       99.88     27.83 o 
  -6  -4  14      824.21      785.58     53.45 o 
  -5  -4  14      551.73      540.42     65.71 o 
  -4  -4  14        0.05      -19.25     22.13 o 
  -3  -4  14     1096.69     1168.80    177.90 o 
  -2  -4  14      118.32       90.63     29.92 o 
  -1  -4  14     6183.50     5931.90    153.80 o 
   0  -4  14      170.46      204.32     34.48 o 
   1  -4  14     1110.71     1082.58     67.85 o 
   2  -4  14        4.72       -9.95     17.91 o 
   3  -4  14      165.40      148.95     30.29 o 
   4  -4  14      101.51       80.49     27.81 o 
   5  -4  14      801.68      744.87     85.48 o 
   6  -4  14      433.26      304.51    111.12 o 
   7  -4  14       19.78      -22.44     72.66 o 
   8  -4  14       79.55       80.13     85.48 o 
  -9  -3  14        2.53      108.98     58.77 o 
  -8  -3  14        9.08       10.68     45.94 o 
  -7  -3  14        6.43       18.63     22.15 o 
  -6  -3  14     1127.42     1218.68     55.86 o 
  -5  -3  14      209.17      226.30     53.69 o 
  -4  -3  14      144.21      156.11     44.85 o 
  -3  -3  14     1712.88     1968.83    154.39 o 
  -2  -3  14     1964.43     2047.64    132.49 o 
  -1  -3  14     1595.65     1496.68    138.37 o 
   0  -3  14      789.25      761.21     65.71 o 
   1  -3  14       43.88       37.77     21.44 o 
   2  -3  14       14.02      -12.51     17.74 o 
   3  -3  14        2.94       -5.07     20.60 o 
   4  -3  14       10.06       24.66     22.16 o 
   5  -3  14       14.12       43.17     24.10 o 
   6  -3  14        5.80       86.55     73.72 o 
   7  -3  14      648.11      618.64    128.22 o 
   8  -3  14       31.33       79.07     76.93 o 
   9  -3  14      728.17      574.83    136.76 o 
  -9  -2  14      332.64      361.14     82.27 o 
  -8  -2  14        9.21       81.20     49.15 o 
  -7  -2  14     1306.81     1242.01     57.19 o 
  -6  -2  14      267.57      245.85     31.91 o 
  -5  -2  14      728.36      774.56     54.67 o 
  -4  -2  14      241.33      246.56     29.38 o 
  -3  -2  14     1498.33     1508.95     54.57 o 
  -2  -2  14     1190.90     1109.93     46.03 o 
  -1  -2  14     5784.95     5190.34    134.29 o 
   0  -2  14       11.86       -9.25     16.78 o 
   1  -2  14     1080.43      881.08     74.79 o 
   2  -2  14      862.91      940.89     57.16 o 
   3  -2  14      170.12      204.31     41.67 o 
   4  -2  14     1278.75     1414.11    100.97 o 
   5  -2  14        6.37       23.66     24.39 o 
   6  -2  14        1.82       -8.03     19.19 o 
   7  -2  14        0.85       28.85     67.31 o 
   8  -2  14     2742.48     2769.45    230.79 o 
   9  -2  14       32.04     -106.85     72.66 o 
 -10  -1  14      158.44      126.08     64.11 o 
  -9  -1  14       27.22       60.90     56.63 o 
  -8  -1  14      105.71       68.38     49.15 o 
  -7  -1  14       73.31       70.14     27.79 o 
  -6  -1  14        7.13       19.69     18.30 o 
  -5  -1  14     1498.07     1518.68     76.22 o 
  -4  -1  14      921.61      845.53     42.37 o 
  -3  -1  14       21.24       15.23     16.94 o 
  -2  -1  14       69.28       86.80     20.34 o 
  -1  -1  14      398.20      348.49     24.26 o 
   0  -1  14     2762.01     2690.70     89.61 o 
   1  -1  14       23.97       22.44     19.11 o 
   2  -1  14      256.15      332.38     38.32 o 
   3  -1  14      559.82      572.65    138.37 o 
   4  -1  14      202.77      153.86     30.58 o 
   5  -1  14      115.73      118.85     28.67 o 
   6  -1  14      216.53      185.49     33.54 o 
   7  -1  14       15.94       78.00     76.93 o 
   8  -1  14      289.63      316.26    102.57 o 
   9  -1  14       62.85       66.24     87.61 o 
 -10   0  14        9.20      -24.57     43.81 o 
  -9   0  14       17.59       30.99     48.08 o 
  -8   0  14       10.69       21.37     45.94 o 
  -7   0  14       64.21       60.93     46.48 o 
  -6   0  14     1061.48     1050.97    110.15 o 
  -5   0  14      114.70       95.28     21.06 o 
  -4   0  14     3162.37     3082.66    137.29 o 
  -3   0  14        0.96       -1.56     22.53 o 
  -2   0  14      220.61      235.34     23.83 o 
  -1   0  14      149.18      149.01     18.57 o 
   0   0  14     2504.61     2152.30    119.22 o 
   1   0  14      162.29      151.17     28.14 o 
   2   0  14      695.38      796.69     49.45 o 
   3   0  14        1.66      -10.52     17.04 o 
   4   0  14        0.84      -11.65     17.74 o 
   5   0  14        7.25        4.13     18.82 o 
   6   0  14       11.03       71.07     28.31 o 
   7   0  14       10.77       -0.15     27.25 o 
   8   0  14      194.46      153.86     83.34 o 
   9   0  14       15.93       84.41     81.20 o 
  10   0  14       25.54       -3.21     83.34 o 
 -10   1  14       57.46       60.90     55.56 o 
  -9   1  14      301.34      302.37     75.86 o 
  -8   1  14       66.65      105.78     52.35 o 
  -7   1  14        1.60      -18.16     37.40 o 
  -6   1  14      481.84      565.43     39.13 o 
  -5   1  14      802.11      903.29     44.97 o 
  -4   1  14      636.25      645.85     40.41 o 
  -3   1  14        6.66        7.89     13.23 o 
  -2   1  14     1242.84     1210.86     40.08 o 
  -1   1  14       13.80       31.84     12.43 o 
   0   1  14      721.90      771.09     30.86 o 
   1   1  14     3453.00     3248.39     82.29 o 
   2   1  14     2338.53     2494.45     83.79 o 
   3   1  14     3145.07     2992.37     95.46 o 
   4   1  14        9.00        2.81     21.90 o 
   5   1  14     2578.56     2608.39    189.65 o 
   6   1  14     3128.27     2985.82    146.91 o 
   7   1  14        1.21       -6.41     56.63 o 
   8   1  14      247.57      172.02     83.34 o 
   9   1  14      217.44      237.20     97.23 o 
  10   1  14       15.18        0.00     84.41 o 
  -9   2  14       44.07        2.14     44.88 o 
  -8   2  14       48.09       23.51     48.08 o 
  -7   2  14       33.15       34.19     45.94 o 
  -6   2  14      247.43      363.96     52.95 o 
  -5   2  14      194.33      185.22     30.58 o 
  -4   2  14      183.22      165.38     21.61 o 
  -3   2  14     1905.66     1758.11     49.61 o 
  -2   2  14       39.26       25.81     17.74 o 
  -1   2  14     3015.22     3004.92     63.13 o 
   0   2  14        0.68       -0.07     12.65 o 
   1   2  14     1401.33     1469.31     55.48 o 
   2   2  14       40.56       18.40     17.95 o 
   3   2  14     1393.45     1546.01    107.91 o 
   4   2  14       32.26        9.82     19.29 o 
   5   2  14       58.09       55.19     23.69 o 
   6   2  14     6136.23     6440.69    297.03 o 
   7   2  14     1640.61     1590.94    157.06 o 
   8   2  14       21.28      -24.57     66.24 o 
   9   2  14        1.50       50.22     83.34 o 
  10   2  14       25.77       44.88     87.61 o 
  -9   3  14       67.48       78.00     55.56 o 
  -8   3  14        0.19      -34.19     43.81 o 
  -7   3  14       28.32       -5.34     43.81 o 
  -6   3  14        9.49       -3.47     27.07 o 
  -5   3  14      298.59      350.65     41.18 o 
  -4   3  14       71.40       90.75     22.67 o 
  -3   3  14      294.21      319.44     38.55 o 
  -2   3  14     4025.95     3932.40     77.38 o 
  -1   3  14     1072.69     1023.55     52.59 o 
   0   3  14      175.92      194.37     19.84 o 
   1   3  14      239.36      278.69     30.42 o 
   2   3  14        2.44       21.69     17.15 o 
   3   3  14      734.49      703.67     75.15 o 
   4   3  14     2396.63     2358.21    101.50 o 
   5   3  14      623.24      660.31    108.98 o 
   6   3  14      745.23      739.38    107.91 o 
   7   3  14      868.50      756.47    126.08 o 
   8   3  14       17.77       28.85     70.52 o 
   9   3  14      219.81       60.90     80.13 o 
  10   3  14       97.30       88.68     92.96 o 
  -9   4  14        7.38      107.91     56.63 o 
  -8   4  14        0.40       49.15     43.81 o 
  -7   4  14      316.14      355.19     55.53 o 
  -6   4  14       30.62        2.63     44.34 o 
  -5   4  14       40.48       74.29     35.79 o 
  -4   4  14      430.91      488.49     31.36 o 
  -3   4  14        5.62        4.90     14.30 o 
  -2   4  14      117.73      141.33     20.20 o 
  -1   4  14       43.42       24.42     15.27 o 
   0   4  14      306.12      343.22     24.82 o 
   1   4  14     1186.85     1200.32     41.79 o 
   2   4  14     1472.64     1461.98     55.96 o 
   3   4  14      172.70      120.89     76.40 o 
   4   4  14       25.77      104.90     39.00 o 
   5   4  14      793.11      946.66    106.85 o 
   6   4  14       82.14      141.04     71.59 o 
   7   4  14       10.26      -12.82     57.70 o 
   8   4  14      243.32      213.69     88.68 o 
   9   4  14      151.27      147.45     83.34 o 
  10   4  14      170.72       98.30     83.34 o 
  -9   5  14        0.26      -22.44     50.22 o 
  -8   5  14       91.91      112.19     59.83 o 
  -7   5  14      384.42      274.46     52.50 o 
  -6   5  14      470.99      589.84     64.76 o 
  -5   5  14        2.87       12.55     28.75 o 
  -4   5  14       78.75       80.91     21.75 o 
  -3   5  14       11.66        6.86     14.06 o 
  -2   5  14       94.97      107.99     20.36 o 
  -1   5  14      750.70      739.05     45.01 o 
   0   5  14      212.37      257.87     30.57 o 
   1   5  14     1124.53     1081.07     50.42 o 
   2   5  14     1000.72      974.05     69.05 o 
   3   5  14      123.98      155.52     45.94 o 
   4   5  14      178.86      191.85     55.56 o 
   5   5  14      211.83      137.96     42.29 o 
   6   5  14      573.13      495.55     67.13 o 
   7   5  14       14.61      -29.92     60.90 o 
   8   5  14      205.53      347.25     97.23 o 
   9   5  14       11.63      -20.30     75.86 o 
  -8   6  14        0.00      -24.04     36.05 o 
  -7   6  14      405.12      306.97     57.70 o 
  -6   6  14      197.70      122.65     52.35 o 
  -5   6  14      192.82      254.19     47.11 o 
  -4   6  14      253.01      200.29     41.85 o 
  -3   6  14      254.72      225.77     44.34 o 
  -2   6  14       76.02       97.69     30.90 o 
  -1   6  14        6.49       14.44     22.52 o 
   0   6  14      167.45      134.52     31.71 o 
   1   6  14       20.46        8.68     23.62 o 
   2   6  14     1776.21     1845.23    139.97 o 
   3   6  14      487.25      541.71     96.16 o 
   4   6  14      568.55      648.56    110.05 o 
   5   6  14      128.02       69.45     52.35 o 
   6   6  14      386.81      290.62     83.34 o 
   7   6  14       57.32       87.61     60.90 o 
   8   6  14       22.74      103.64     70.52 o 
  -8   7  14       49.66       73.50     81.20 o 
  -7   7  14        0.24       36.11     81.20 o 
  -6   7  14       13.31      -21.16     34.34 o 
  -5   7  14      578.54      543.65     74.26 o 
  -4   7  14      133.35      103.31     35.18 o 
  -3   7  14      527.98      591.06     61.65 o 
  -2   7  14      159.92      107.42    102.04 o 
  -1   7  14      906.03      884.12     69.98 o 
   0   7  14        3.08       24.95     26.87 o 
   1   7  14       70.92       49.19     26.94 o 
   2   7  14     2812.12     2713.07     98.04 o 
   3   7  14      699.77      831.26    101.50 o 
   4   7  14       23.37       49.15     55.56 o 
   5   7  14       22.27        2.14     53.42 o 
   6   7  14     1016.24     1028.93    127.15 o 
   7   7  14       39.24       78.00     64.11 o 
   8   7  14      373.73      394.26    105.78 o 
   9   7  14       46.86      117.53     75.86 o 
  -7   8  14      158.21      108.21     46.98 o 
  -6   8  14      307.72      395.16    103.64 o 
  -5   8  14     1410.00     1245.74     87.32 o 
  -4   8  14      151.42       64.00     48.08 o 
  -3   8  14      276.18      254.21     48.81 o 
  -2   8  14      141.93      136.82     72.66 o 
  -1   8  14      334.93      332.49     67.31 o 
   0   8  14      413.95      482.10    112.19 o 
   1   8  14     2392.98     2391.25     99.20 o 
   2   8  14        0.09      -28.63     26.67 o 
   3   8  14      155.66      207.28     71.59 o 
   4   8  14       40.19      -20.30     48.08 o 
   5   8  14      988.27      841.95    115.39 o 
   6   8  14       39.13      108.98     70.52 o 
   7   8  14      189.39      321.61     99.37 o 
   8   8  14       80.02      111.12     72.66 o 
  -6   9  14        0.86       -3.81     51.82 o 
  -5   9  14       64.51       63.60     44.57 o 
  -4   9  14     3193.61     3273.64    136.96 o 
  -3   9  14       59.78       51.22     38.64 o 
  -2   9  14      211.33      254.95     49.25 o 
  -1   9  14        0.62       13.45     30.64 o 
   0   9  14       13.17       39.34     32.70 o 
   1   9  14      291.89      279.58     49.81 o 
   2   9  14       79.90       57.77     31.02 o 
   3   9  14       93.68       85.48     67.31 o 
   4   9  14       29.73       21.37     57.70 o 
   5   9  14      310.45      148.52     73.72 o 
   6   9  14       36.64      115.39     67.31 o 
   7   9  14      105.54       80.13     73.72 o 
  -5  10  14       14.02      -23.19     49.15 o 
  -4  10  14     1600.80     1709.14    105.09 o 
  -3  10  14        3.74       11.36     41.04 o 
  -2  10  14       25.82      -12.29     60.37 o 
  -1  10  14       24.93       13.51     34.40 o 
   0  10  14      475.70      456.94     80.67 o 
   1  10  14      110.01      113.94     41.04 o 
   2  10  14      132.75      113.60     39.69 o 
   3  10  14      687.10      420.97     99.37 o 
   4  10  14      447.15      526.75    116.46 o 
   5  10  14       26.66       44.88     61.97 o 
   6  10  14       61.74       27.78     60.90 o 
   7  10  14      325.96      389.99    111.12 o 
  -3  11  14      198.39      187.70     52.86 o 
  -2  11  14       12.93      -18.02     38.91 o 
  -1  11  14      136.39      155.46     44.81 o 
   0  11  14       69.60       83.72     42.10 o 
   1  11  14      192.38      171.04     60.37 o 
   2  11  14      101.60      110.41     42.82 o 
   3  11  14      146.98      165.61     78.00 o 
   4  11  14       41.56       52.35     68.38 o 
   5  11  14       33.35      113.26     75.86 o 
  -1  12  14        2.07       -2.40     39.02 o 
   0  12  14      120.21       52.78     67.85 o 
   1  12  14       56.16        5.99     44.34 o 
   2  12  14      135.63      183.21     52.63 o 
   3  12  14        0.00       98.30     78.00 o 
  -2  -9  15       28.28       41.71     55.56 o 
  -1  -9  15       16.25       43.32     33.16 o 
   0  -9  15       12.72       35.83     33.30 o 
   1  -9  15        0.92       15.56     33.23 o 
  -5  -8  15        3.92       18.23     32.60 o 
  -4  -8  15        3.54      -25.76     58.77 o 
  -3  -8  15        3.15      -17.54     28.85 o 
  -2  -8  15       52.05       57.98     34.92 o 
  -1  -8  15      288.32      245.04     81.74 o 
   0  -8  15      708.11      768.52     67.25 o 
   1  -8  15      100.73       92.05     35.15 o 
   2  -8  15        8.76       15.55     35.08 o 
   3  -8  15       10.20       65.18    111.65 o 
  -6  -7  15       12.99       -0.95     31.89 o 
  -5  -7  15      285.91      386.89     56.63 o 
  -4  -7  15      565.67      563.83     63.04 o 
  -3  -7  15      195.41      195.02     52.35 o 
  -2  -7  15       94.97      120.48     37.82 o 
  -1  -7  15      193.58      186.23     40.95 o 
   0  -7  15      902.26      981.17     68.92 o 
   1  -7  15      612.93      671.84    218.50 o 
   2  -7  15      190.81      156.66     40.90 o 
   3  -7  15       62.57       89.19     34.26 o 
   4  -7  15        6.61      -19.23     78.00 o 
   5  -7  15      132.24      179.50    100.44 o 
  -7  -6  15       21.37       20.34     50.22 o 
  -6  -6  15       21.51       25.69     30.06 o 
  -5  -6  15      198.45      177.54     41.65 o 
  -4  -6  15       91.51      115.03     37.66 o 
  -3  -6  15       18.20       64.81     32.59 o 
  -2  -6  15       23.30      100.84     33.54 o 
  -1  -6  15        2.03      -11.38     39.53 o 
   0  -6  15       36.73       73.65     31.97 o 
   1  -6  15       39.56       42.18     31.02 o 
   2  -6  15      753.19      789.95     65.18 o 
   3  -6  15      341.01      342.67     46.53 o 
   4  -6  15       78.68      126.33     49.68 o 
   5  -6  15        0.00       12.82     81.20 o 
   6  -6  15       66.15       82.27     88.68 o 
  -8  -5  15      414.00      443.56     48.98 o 
  -7  -5  15       56.28       92.61     30.41 o 
  -6  -5  15        7.82       17.92     27.34 o 
  -5  -5  15        1.05       -7.07     39.53 o 
  -4  -5  15       31.46       62.87     36.86 o 
  -3  -5  15       23.95      -19.65     58.23 o 
  -2  -5  15     1688.47     1840.45     86.08 o 
  -1  -5  15     2485.80     2652.05    101.76 o 
   0  -5  15      142.38      144.65     36.01 o 
   1  -5  15       27.34       -8.01     22.99 o 
   2  -5  15      829.43      661.00     55.52 o 
   3  -5  15        6.39      -39.02     28.31 o 
   4  -5  15      139.33       88.64     31.17 o 
   5  -5  15       17.31      -52.35     68.38 o 
   6  -5  15      174.35      215.83     97.23 o 
   7  -5  15       15.88      177.36     96.16 o 
  -8  -4  15      182.31      195.54     34.05 o 
  -7  -4  15        1.53       -9.40     22.89 o 
  -6  -4  15      978.84      923.34     54.15 o 
  -5  -4  15        8.04        2.55     19.46 o 
  -4  -4  15      177.04      184.88     51.82 o 
  -3  -4  15      772.31      820.53     66.24 o 
  -2  -4  15     4471.55     4881.61    141.00 o 
  -1  -4  15      286.36      210.73     35.63 o 
   0  -4  15      654.23      667.06    110.59 o 
   1  -4  15        0.43      -11.19     28.85 o 
   2  -4  15       84.78       72.21     26.94 o 
   3  -4  15        5.08        1.16     24.43 o 
   4  -4  15     1140.07     1181.83    137.83 o 
   5  -4  15        0.95       -8.63     23.63 o 
   6  -4  15        6.97      112.19     85.48 o 
   7  -4  15      213.35       73.72     76.93 o 
   8  -4  15       66.02      130.35     89.75 o 
  -9  -3  15      280.92      384.65     85.48 o 
  -8  -3  15      140.70      168.11     86.01 o 
  -7  -3  15       59.94       56.08     25.78 o 
  -6  -3  15     1860.23     1869.74     70.53 o 
  -5  -3  15      100.84       53.35     22.13 o 
  -4  -3  15       22.37        3.26     22.90 o 
  -3  -3  15     2996.77     2932.40    103.23 o 
  -2  -3  15     2992.78     3075.18    104.20 o 
  -1  -3  15     2655.40     2523.52    113.26 o 
   0  -3  15        0.00       31.56     23.51 o 
   1  -3  15     1559.43     1573.26     72.85 o 
   2  -3  15       18.67       26.22     23.79 o 
   3  -3  15      147.57      135.07     31.72 o 
   4  -3  15      280.22      312.49     42.15 o 
   5  -3  15      832.50      880.32     58.20 o 
   6  -3  15        0.30       25.64     71.59 o 
   7  -3  15       21.88        9.62     69.45 o 
   8  -3  15        8.92       34.19     74.79 o 
  -9  -2  15       59.99      106.85     60.90 o 
  -8  -2  15      265.31      223.31     67.31 o 
  -7  -2  15       74.50      103.63     27.63 o 
  -6  -2  15       18.11        9.14     18.95 o 
  -5  -2  15        0.36       12.61     17.40 o 
  -4  -2  15      379.61      390.90     36.08 o 
  -3  -2  15      290.80      321.49     48.63 o 
  -2  -2  15     1842.12     1851.95     60.40 o 
  -1  -2  15     1242.89     1332.39     66.11 o 
   0  -2  15        3.06        5.11     19.21 o 
   1  -2  15      117.44      107.57     29.69 o 
   2  -2  15      849.76      719.74     51.97 o 
   3  -2  15      222.13      214.49     46.48 o 
   4  -2  15       51.46      100.58     48.08 o 
   5  -2  15      182.71      271.72     38.83 o 
   6  -2  15       31.21       -2.45     22.99 o 
   7  -2  15        2.53      -60.90     65.18 o 
   8  -2  15      127.99       91.89     90.82 o 
   9  -2  15       10.20        0.00     82.27 o 
  -9  -1  15       53.07       98.30     58.77 o 
  -8  -1  15      233.82      215.83     64.11 o 
  -7  -1  15      215.57      169.58     30.12 o 
  -6  -1  15       58.61       50.46     21.71 o 
  -5  -1  15      178.23      177.31     28.59 o 
  -4  -1  15       56.12       64.84     20.77 o 
  -3  -1  15     1995.21     1972.86     66.37 o 
  -2  -1  15      379.82      423.60     77.68 o 
  -1  -1  15     1932.23     1953.19     63.92 o 
   0  -1  15      380.93      375.62     60.37 o 
   1  -1  15       88.58       81.65     24.75 o 
   2  -1  15      352.61      342.51     64.64 o 
   3  -1  15      645.54      668.14    128.22 o 
   4  -1  15      187.30      225.27     34.61 o 
   5  -1  15       27.12       60.19     27.71 o 
   6  -1  15      144.75      103.06     35.79 o 
   7  -1  15      873.59      929.56    150.65 o 
   8  -1  15      272.06      301.31    103.64 o 
   9  -1  15      534.47      685.95    149.58 o 
  -9   0  15      168.58      167.75     64.11 o 
  -8   0  15       78.47       47.01     47.01 o 
  -7   0  15       19.56       26.81     36.36 o 
  -6   0  15      124.72      143.15     27.63 o 
  -5   0  15     2519.65     2438.31     93.95 o 
  -4   0  15       10.60       14.17     17.06 o 
  -3   0  15      668.84      701.43     38.91 o 
  -2   0  15      892.30      913.52     49.35 o 
  -1   0  15      560.85      477.65     31.00 o 
   0   0  15        8.96       18.62     25.54 o 
   1   0  15     1100.37      977.06     55.79 o 
   2   0  15      109.24       71.97     63.57 o 
   3   0  15     1655.06     1699.44    162.41 o 
   4   0  15       52.52       60.77     25.20 o 
   5   0  15       10.52       26.22     22.25 o 
   6   0  15       18.18       22.52     24.83 o 
   7   0  15       26.30        2.52     26.45 o 
   8   0  15     1799.50     1915.75    189.12 o 
   9   0  15      567.80      755.40    153.86 o 
  -9   1  15        7.50       69.45     54.49 o 
  -8   1  15       49.10       10.68     44.88 o 
  -7   1  15      916.28     1021.45     95.09 o 
  -6   1  15       15.37      -12.07     18.71 o 
  -5   1  15      442.97      480.19     64.83 o 
  -4   1  15       68.49       76.52     21.61 o 
  -3   1  15      111.94       81.81     18.07 o 
  -2   1  15      357.95      357.97     34.70 o 
  -1   1  15       11.59       -2.42     11.79 o 
   0   1  15     1265.89     1349.83     54.08 o 
   1   1  15        7.82        1.76     16.71 o 
   2   1  15      389.25      486.22    102.57 o 
   3   1  15        9.76       37.09     22.07 o 
   4   1  15      238.16      215.60     34.91 o 
   5   1  15      631.76      820.50     66.78 o 
   6   1  15      851.03      889.30    129.82 o 
   7   1  15        4.08      -26.71     56.63 o 
   8   1  15        2.40        6.41     64.11 o 
   9   1  15      170.29      225.45     98.30 o 
  -9   2  15       35.46       59.83     55.56 o 
  -8   2  15        8.22        2.14     40.60 o 
  -7   2  15     1101.14      862.25     92.96 o 
  -6   2  15      375.76      457.59     60.03 o 
  -5   2  15      220.74      255.90     29.96 o 
  -4   2  15     1336.12     1392.93     47.40 o 
  -3   2  15      656.88      588.96     34.39 o 
  -2   2  15      121.34      119.97     30.07 o 
  -1   2  15       35.45       29.12     13.37 o 
   0   2  15     1269.45     1218.96     67.96 o 
   1   2  15      676.89      614.53     46.88 o 
   2   2  15      194.60      174.63     27.07 o 
   3   2  15     1149.53     1172.35     60.98 o 
   4   2  15      597.34      663.24     49.92 o 
   5   2  15        0.21       -3.92     19.02 o 
   6   2  15       31.79      -28.85     52.35 o 
   7   2  15      218.94      229.72     87.61 o 
   8   2  15        0.18      -17.10     70.52 o 
   9   2  15       48.71       55.56     79.07 o 
  10   2  15        7.56       22.44     86.55 o 
  -9   3  15        6.75       -1.07     47.01 o 
  -8   3  15      220.18      262.84     74.79 o 
  -7   3  15        1.01       -9.62     42.74 o 
  -6   3  15       39.71       74.79     47.01 o 
  -5   3  15      525.94      482.30     33.68 o 
  -4   3  15      137.50      112.09     20.80 o 
  -3   3  15      576.91      607.23     39.94 o 
  -2   3  15      261.49      304.41     26.08 o 
  -1   3  15      151.22      134.70     19.81 o 
   0   3  15      804.35      826.09     43.30 o 
   1   3  15     1525.70     1592.38     59.88 o 
   2   3  15      516.96      529.89     38.75 o 
   3   3  15     1216.33     1123.56     78.93 o 
   4   3  15     3592.00     3624.63    110.78 o 
   5   3  15      619.19      863.32    116.46 o 
   6   3  15        0.34       24.57     63.04 o 
   7   3  15        1.81      116.46     72.66 o 
   8   3  15      100.70       97.23     78.00 o 
   9   3  15        0.93       24.57     82.27 o 
  -9   4  15      106.16      194.46     68.38 o 
  -8   4  15      280.24      257.50     71.59 o 
  -7   4  15      384.41      417.77     82.27 o 
  -6   4  15        0.73        5.96     30.19 o 
  -5   4  15      102.73      148.09     36.16 o 
  -4   4  15       64.47       70.74     19.08 o 
  -3   4  15      841.58      875.69     39.35 o 
  -2   4  15       18.25       16.59     14.39 o 
  -1   4  15      473.66      441.83     29.24 o 
   0   4  15      193.41      210.92     22.38 o 
   1   4  15       23.93       11.73     20.91 o 
   2   4  15        0.01       12.74     19.22 o 
   3   4  15      386.54      347.22     53.50 o 
   4   4  15      601.78      779.25    115.93 o 
   5   4  15     1090.99     1176.38    126.08 o 
   6   4  15      310.56      328.02     88.68 o 
   7   4  15       45.81       19.23     66.24 o 
   8   4  15      161.35      104.71     86.55 o 
   9   4  15      893.72      953.07    154.93 o 
  -8   5  15      287.40      464.78     90.82 o 
  -7   5  15      655.22      653.27     68.44 o 
  -6   5  15       21.25       38.87     31.78 o 
  -5   5  15       35.90       28.56     28.73 o 
  -4   5  15        0.93      -13.64     14.94 o 
  -3   5  15      330.81      325.92     30.34 o 
  -2   5  15      130.55      128.01     21.18 o 
  -1   5  15      569.83      622.43     33.37 o 
   0   5  15      633.83      725.22     56.98 o 
   1   5  15      847.17      928.54     91.89 o 
   2   5  15      365.56      357.66     52.59 o 
   3   5  15       10.22      -25.95     30.26 o 
   4   5  15      131.35      118.56     39.20 o 
   5   5  15      128.72      158.13     47.44 o 
   6   5  15      600.35      592.85    152.26 o 
   7   5  15      104.05      258.57     85.48 o 
   8   5  15       80.97       68.38     76.93 o 
  -8   6  15      239.73      262.84     80.13 o 
  -7   6  15        0.16       19.39     37.21 o 
  -6   6  15       20.52       45.13     37.45 o 
  -5   6  15      102.38      124.45     40.48 o 
  -4   6  15      663.90      794.76     68.00 o 
  -3   6  15        0.08        5.33     25.30 o 
  -2   6  15        0.11      -10.04     23.52 o 
  -1   6  15     1768.28     1878.23     83.01 o 
   0   6  15      425.46      420.64     46.27 o 
   1   6  15      156.17      240.40     70.52 o 
   2   6  15     1334.80     1353.74    125.01 o 
   3   6  15        6.69       16.03     47.01 o 
   4   6  15      254.91      334.43     83.34 o 
   5   6  15      957.43      903.92    119.67 o 
   6   6  15      127.48      120.74     68.38 o 
   7   6  15       44.78       50.22     56.63 o 
   8   6  15      125.89       86.55     65.18 o 
   9   6  15        0.10      108.98     78.00 o 
  -7   7  15       35.68      125.11     46.85 o 
  -6   7  15      125.27       88.68     42.23 o 
  -5   7  15      305.88      285.61     53.40 o 
  -4   7  15      175.95      188.38     44.38 o 
  -3   7  15      593.92      726.77     63.87 o 
  -2   7  15      510.96      624.28     65.71 o 
  -1   7  15      176.16      152.24     38.25 o 
   0   7  15      983.28     1099.08     67.20 o 
   1   7  15      860.80      945.59    116.46 o 
   2   7  15     1188.23     1395.41    129.28 o 
   3   7  15      497.35      410.29     90.82 o 
   4   7  15        0.91       10.68     48.08 o 
   5   7  15      385.08      444.48    100.44 o 
   6   7  15      330.08      282.07     85.48 o 
   7   7  15      303.95      325.88     94.02 o 
   8   7  15      109.49      112.19     71.59 o 
  -7   8  15       25.17       -8.05     40.37 o 
  -6   8  15        3.49       -0.22     37.57 o 
  -5   8  15       58.39      -16.86     36.71 o 
  -4   8  15      166.75      124.74     43.47 o 
  -3   8  15      395.82      374.00     81.74 o 
  -2   8  15        2.54       11.27     29.76 o 
  -1   8  15       44.51       47.67     31.30 o 
   0   8  15      626.23      556.37     68.38 o 
   1   8  15       80.97       95.18     34.78 o 
   2   8  15     1266.05     1274.68    130.35 o 
   3   8  15      260.46      126.08     61.97 o 
   4   8  15      597.60      456.23    102.57 o 
   5   8  15      870.86      893.23    119.67 o 
   6   8  15       89.07       83.34     66.24 o 
   7   8  15       80.51      136.76     74.79 o 
   8   8  15        0.29       12.82     65.18 o 
  -6   9  15        3.78       27.36     42.23 o 
  -5   9  15       42.21       -4.67     51.29 o 
  -4   9  15      221.51      167.52     48.76 o 
  -3   9  15       65.82       91.13     46.48 o 
  -2   9  15      231.20      283.05     51.05 o 
  -1   9  15     1305.28     1380.89     86.08 o 
   0   9  15       95.27      147.55     41.32 o 
   1   9  15        1.88       15.61     33.78 o 
   2   9  15        1.61       13.89     59.83 o 
   3   9  15        3.32      -37.40     54.49 o 
   4   9  15      342.98      270.32     84.41 o 
   5   9  15       45.55       49.15     61.97 o 
   6   9  15       13.84       21.37     59.83 o 
   7   9  15       12.62       52.35     73.72 o 
  -4  10  15       57.18       87.18     47.61 o 
  -3  10  15       20.26        0.38     37.40 o 
  -2  10  15       43.07       25.94     36.68 o 
  -1  10  15      122.62      125.65     64.11 o 
   0  10  15      637.33      503.82     70.52 o 
   1  10  15      212.21      293.77     50.95 o 
   2  10  15       38.12       20.30     59.83 o 
   3  10  15      551.29      428.45    108.98 o 
   4  10  15      374.28      227.58     88.68 o 
   5  10  15       10.11       -5.34     56.63 o 
   6  10  15       20.58      -29.92     65.18 o 
  -3  11  15       11.29       34.11     39.91 o 
  -2  11  15       15.09       57.95     40.48 o 
  -1  11  15      173.77      119.44     64.64 o 
   0  11  15        6.36       25.96     39.91 o 
   1  11  15      290.85      308.47     58.11 o 
   2  11  15       41.96      -11.75     60.90 o 
   3  11  15       93.14       81.20     75.86 o 
   4  11  15       24.66       83.34     74.79 o 
   5  11  15       47.88       -5.34     65.18 o 
   1  12  15       46.80        5.06     64.64 o 
  -3  -8  16        0.38      -12.34     29.90 o 
  -2  -8  16        0.00       -1.51     29.59 o 
  -1  -8  16       15.88       52.94     35.06 o 
   0  -8  16       20.64       20.43     61.97 o 
   1  -8  16        8.30       11.55     34.21 o 
   2  -8  16        0.02       -1.93     83.87 o 
  -5  -7  16       38.01       -9.35     34.76 o 
  -4  -7  16       78.67       76.01     33.63 o 
  -3  -7  16        1.36      -12.89     26.38 o 
  -2  -7  16      151.48      160.27     43.23 o 
  -1  -7  16        6.68       44.64     31.10 o 
   0  -7  16        0.48       17.74     37.40 o 
   1  -7  16        5.44       66.95     34.21 o 
   2  -7  16      298.23      326.66     74.26 o 
   3  -7  16       46.24       27.62     32.93 o 
   4  -7  16       53.34      277.80    104.71 o 
  -6  -6  16        2.82       -9.01     99.37 o 
  -5  -6  16       21.90      -24.19     26.58 o 
  -4  -6  16        0.00       10.60     37.40 o 
  -3  -6  16       41.38       -4.86     34.19 o 
  -2  -6  16        0.01       19.43     43.81 o 
  -1  -6  16       39.88       29.73     40.07 o 
   0  -6  16       75.56       26.48     86.55 o 
   1  -6  16       28.10       62.84     30.77 o 
   2  -6  16      156.12      132.12     37.36 o 
   3  -6  16      115.54       38.41     58.77 o 
   4  -6  16       28.63      117.30     63.04 o 
   5  -6  16      428.65      348.32    117.53 o 
  -7  -5  16      130.70      174.01     36.52 o 
  -6  -5  16       13.72       27.56     24.91 o 
  -5  -5  16        8.27       -7.36     39.53 o 
  -4  -5  16      132.09      105.16     54.49 o 
  -3  -5  16       16.20       17.92     36.33 o 
  -2  -5  16      231.83      196.19     78.53 o 
  -1  -5  16       55.66       38.89     29.43 o 
   0  -5  16      521.16      478.11     79.07 o 
   1  -5  16      194.80      187.37     37.17 o 
   2  -5  16      503.97      442.94     61.44 o 
   3  -5  16       32.63        6.85     40.60 o 
   4  -5  16       44.47       17.64     24.53 o 
   5  -5  16       30.28      -11.75     69.45 o 
   6  -5  16       81.67      137.83     92.96 o 
  -8  -4  16      260.16      196.99     37.09 o 
  -7  -4  16       29.44       24.29     26.24 o 
  -6  -4  16      328.11      351.08     41.59 o 
  -5  -4  16        0.30       19.40     22.36 o 
  -4  -4  16       40.79      100.90     33.25 o 
  -3  -4  16     4596.82     4815.59    144.11 o 
  -2  -4  16     1676.00     1445.44     75.39 o 
  -1  -4  16      211.55      214.73     44.34 o 
   0  -4  16     1450.54     1515.81     75.39 o 
   1  -4  16        0.28       31.09     32.05 o 
   2  -4  16      142.32      112.18     30.55 o 
   3  -4  16      175.64      147.09     34.33 o 
   4  -4  16      312.64      355.98     82.27 o 
   5  -4  16       40.50       24.49     27.34 o 
   6  -4  16      440.76      397.47    121.80 o 
   7  -4  16      151.66      100.44     84.41 o 
  -8  -3  16       76.92      110.56     58.23 o 
  -7  -3  16        1.35        2.74     23.29 o 
  -6  -3  16        6.54       21.28     22.54 o 
  -5  -3  16       54.74       34.49     37.96 o 
  -4  -3  16      223.14      197.69     31.23 o 
  -3  -3  16     2328.15     2455.33     76.10 o 
  -2  -3  16       15.81      -10.43     25.64 o 
  -1  -3  16     1671.81     1338.98    137.30 o 
   0  -3  16      598.40      684.21     53.52 o 
   1  -3  16        5.14      -32.69     27.78 o 
   2  -3  16       48.47       44.94     28.31 o 
   3  -3  16       48.77       22.28     25.11 o 
   4  -3  16      478.89      369.02     47.49 o 
   5  -3  16        2.92       22.45     30.45 o 
   6  -3  16        0.33       11.75     72.66 o 
   7  -3  16       10.09       35.26     76.93 o 
   8  -3  16       11.32      -29.92     79.07 o 
  -9  -2  16       26.85       42.74     54.49 o 
  -8  -2  16        1.70      -43.20     35.97 o 
  -7  -2  16        0.62       -4.77     20.57 o 
  -6  -2  16      404.90      372.70     44.53 o 
  -5  -2  16      234.37      239.06     32.37 o 
  -4  -2  16      110.35       71.05     39.66 o 
  -3  -2  16     1534.14     1483.85     70.71 o 
  -2  -2  16      354.64      344.92     42.99 o 
  -1  -2  16     5288.72     5118.75    204.08 o 
   0  -2  16     5219.44     5020.41    136.87 o 
   1  -2  16       38.21       75.55     25.71 o 
   2  -2  16      721.23      724.92     53.32 o 
   3  -2  16       39.27       -7.95     19.99 o 
   4  -2  16      261.74      252.67     51.29 o 
   5  -2  16       80.40       98.38     63.04 o 
   6  -2  16        4.81       30.45     26.96 o 
   7  -2  16       33.25       45.94     82.27 o 
   8  -2  16        0.01      -55.56     68.38 o 
  -9  -1  16        6.55      -53.42     49.15 o 
  -8  -1  16        4.87       -3.21     47.01 o 
  -7  -1  16       76.46       22.25     24.05 o 
  -6  -1  16      138.84      121.51     42.74 o 
  -5  -1  16     1312.47     1189.15     66.22 o 
  -4  -1  16        3.01       21.28     26.46 o 
  -3  -1  16      477.36      591.82     82.83 o 
  -2  -1  16     1881.37     1949.81     62.32 o 
  -1  -1  16     5189.92     5195.38    139.75 o 
   0  -1  16      248.89      181.75     32.93 o 
   1  -1  16     4092.38     4159.18    121.35 o 
   2  -1  16      117.16      149.39     30.67 o 
   3  -1  16      372.81      351.75     42.60 o 
   4  -1  16        1.26       12.56     28.85 o 
   5  -1  16     1084.05     1071.41     62.68 o 
   6  -1  16        0.04        7.13     44.88 o 
   7  -1  16       16.80      179.50     87.61 o 
   8  -1  16       56.51       73.72     87.61 o 
   9  -1  16        0.07      -80.13     72.66 o 
  -9   0  16      192.11      229.72     73.72 o 
  -8   0  16      198.01       64.11     54.49 o 
  -7   0  16       65.70      115.23     43.04 o 
  -6   0  16       34.99       16.34     22.10 o 
  -5   0  16        0.85       34.36     20.11 o 
  -4   0  16      357.61      336.89     34.03 o 
  -3   0  16      110.21      110.06     22.64 o 
  -2   0  16        3.84       -1.98     15.38 o 
  -1   0  16     1617.83     1576.21     58.75 o 
   0   0  16      814.15      770.72     44.08 o 
   1   0  16       35.20       35.62     21.98 o 
   2   0  16     1191.80     1310.61     65.57 o 
   3   0  16     1428.72     1348.93     67.54 o 
   4   0  16       10.14       26.63     21.71 o 
   5   0  16      139.17      121.88     32.40 o 
   6   0  16      294.26      278.24     42.14 o 
   7   0  16        1.19       -4.37     26.45 o 
   8   0  16        2.09      -44.88     70.52 o 
   9   0  16       35.07       74.79     88.68 o 
  -9   1  16      209.86      251.09     73.72 o 
  -8   1  16      238.46      242.54     72.66 o 
  -7   1  16      134.77       84.62     40.69 o 
  -6   1  16       23.12       12.00     21.59 o 
  -5   1  16      126.70      142.93     26.58 o 
  -4   1  16        1.32       -0.25     19.08 o 
  -3   1  16      112.78       85.52     36.00 o 
  -2   1  16      321.29      337.88     28.19 o 
  -1   1  16      737.32      695.45     51.60 o 
   0   1  16     3147.79     3004.53     83.17 o 
   1   1  16        5.64      -13.26     16.29 o 
   2   1  16      836.60      796.25     74.79 o 
   3   1  16      236.42      214.20     34.95 o 
   4   1  16       73.09       55.19     34.73 o 
   5   1  16        9.19       11.25     33.12 o 
   6   1  16       21.24        0.91     22.73 o 
   7   1  16       35.24       76.93     75.86 o 
   8   1  16       21.60       -2.14     78.00 o 
   9   1  16       44.07       75.86     90.82 o 
  -9   2  16        3.83       44.88     56.63 o 
  -8   2  16        0.07       65.18     52.35 o 
  -7   2  16      831.19      711.60     85.48 o 
  -6   2  16       21.24       83.74     38.13 o 
  -5   2  16      519.98      600.67     39.97 o 
  -4   2  16        4.28       44.21     20.31 o 
  -3   2  16       40.38       40.06     19.59 o 
  -2   2  16        1.50        0.39     13.39 o 
  -1   2  16       14.74        0.40     16.43 o 
   0   2  16      408.94      512.82     59.68 o 
   1   2  16     1512.83     1583.05     61.25 o 
   2   2  16      352.01      334.69     35.08 o 
   3   2  16       43.21       74.03     53.96 o 
   4   2  16      415.35      356.55     44.07 o 
   5   2  16     2315.68     2198.85    135.69 o 
   6   2  16     1389.26     1473.41    154.93 o 
   7   2  16      129.62       81.20     76.93 o 
   8   2  16       86.10      138.90     82.27 o 
   9   2  16        0.74      -26.71     76.93 o 
  -9   3  16       15.83      -49.15     49.15 o 
  -8   3  16      449.41      597.27    101.50 o 
  -7   3  16      111.40       89.75     54.49 o 
  -6   3  16       26.31       58.77     42.74 o 
  -5   3  16     1125.74     1191.31     52.55 o 
  -4   3  16       40.68       23.26     17.18 o 
  -3   3  16      241.07      233.14     29.15 o 
  -2   3  16      262.14      245.31     31.77 o 
  -1   3  16       74.39       28.74     27.22 o 
   0   3  16     1456.51     1442.49    101.22 o 
   1   3  16      505.07      591.93     40.63 o 
   2   3  16     1413.61     1440.77     87.02 o 
   3   3  16      405.96      463.75     49.12 o 
   4   3  16        0.04       40.94     24.16 o 
   5   3  16      123.40       97.23     68.38 o 
   6   3  16      712.38      678.47    121.80 o 
   7   3  16      162.60      110.05     78.00 o 
   8   3  16        0.79      -28.85     72.66 o 
   9   3  16      106.39      161.34     91.89 o 
  -8   4  16        5.89        1.07     50.22 o 
  -7   4  16       24.64        6.41     45.94 o 
  -6   4  16        3.52       12.82     44.88 o 
  -5   4  16      175.38      176.67     35.60 o 
  -4   4  16       91.86      118.57     22.76 o 
  -3   4  16        8.58       24.26     16.94 o 
  -2   4  16       63.67       72.58     19.83 o 
  -1   4  16      110.78       92.04     19.14 o 
   0   4  16     2477.95     2577.94    182.14 o 
   1   4  16      268.39      260.14     32.51 o 
   2   4  16        3.72       40.83     26.39 o 
   3   4  16       35.38       67.49     24.02 o 
   4   4  16     2946.48     3217.09    135.16 o 
   5   4  16      775.84      803.48    110.05 o 
   6   4  16     1905.85     2213.85    174.16 o 
   7   4  16     1193.19     1270.40    148.52 o 
   8   4  16      116.14       98.30     78.00 o 
   9   4  16       56.35      -33.12     81.20 o 
  -8   5  16      166.75      113.26     60.90 o 
  -7   5  16        3.41       23.51     48.08 o 
  -6   5  16      158.22      158.12     44.57 o 
  -5   5  16       13.17       36.78     38.46 o 
  -4   5  16      148.27      140.87     33.16 o 
  -3   5  16      490.36      526.28     68.94 o 
  -2   5  16      264.70      304.09     28.89 o 
  -1   5  16      820.72      803.81     77.42 o 
   0   5  16      329.11      330.31     35.39 o 
   1   5  16      343.74      372.97     55.98 o 
   2   5  16      573.79      537.15     65.32 o 
   3   5  16      797.00      797.48     68.98 o 
   4   5  16      230.22      210.75     49.59 o 
   5   5  16     5216.35     4889.28    257.50 o 
   6   5  16       88.68      112.47     46.46 o 
  -8   6  16      255.40      224.38     75.86 o 
  -7   6  16       69.44       41.43     41.47 o 
  -6   6  16      217.66      208.63     50.51 o 
  -5   6  16        0.25       22.96     34.34 o 
  -4   6  16        7.52      -15.03     58.23 o 
  -3   6  16       42.41       56.02     33.34 o 
  -2   6  16      793.45      919.90     65.21 o 
  -1   6  16      124.64      105.85     33.78 o 
   0   6  16      151.24      114.33     63.04 o 
   1   6  16       84.12      144.24     66.24 o 
   2   6  16      883.13      997.94    112.19 o 
   3   6  16       68.86      104.71     59.83 o 
   4   6  16      305.19      161.34     71.59 o 
   5   6  16       41.16       50.22     66.24 o 
   6   6  16       60.64       60.90     54.49 o 
   7   6  16      104.77      161.34     79.07 o 
   8   6  16       64.05       79.07     73.72 o 
  -7   7  16      193.93      187.76     84.41 o 
  -6   7  16        1.23       29.37     37.69 o 
  -5   7  16       88.43       83.78     42.56 o 
  -4   7  16       69.53      166.65     41.85 o 
  -3   7  16      138.12      148.59     42.28 o 
  -2   7  16      724.38      816.52     64.00 o 
  -1   7  16       40.67       -2.61     28.26 o 
   0   7  16       30.70       68.38     52.35 o 
   1   7  16        5.09      -28.85     45.94 o 
   2   7  16       73.13       82.27     57.70 o 
   3   7  16       42.27      -16.03     47.01 o 
   4   7  16      572.61      528.89    108.98 o 
   5   7  16      431.86      502.18    108.98 o 
   6   7  16      276.90      349.39     91.89 o 
   7   7  16      859.57      836.61    142.11 o 
   8   7  16      116.94      106.85     82.27 o 
  -6   8  16       19.37      -52.95     35.67 o 
  -5   8  16      120.91      162.74     50.96 o 
  -4   8  16        0.07       46.40     36.91 o 
  -3   8  16       40.30       40.54     34.65 o 
  -2   8  16      166.70      259.27     49.34 o 
  -1   8  16        1.74       18.04     37.93 o 
   0   8  16       17.88       22.36     54.49 o 
   1   8  16       20.86       35.26     53.42 o 
   2   8  16       17.38       11.75     48.08 o 
   3   8  16       52.80       42.74     58.77 o 
   4   8  16       23.25       -1.07     48.08 o 
   5   8  16       61.10      112.19     70.52 o 
   6   8  16       71.98       51.29     67.31 o 
   7   8  16       19.22        0.00     66.24 o 
  -5   9  16      201.00      216.47     56.60 o 
  -4   9  16     1749.54     1777.52    103.95 o 
  -3   9  16      506.17      537.63     68.19 o 
  -2   9  16       83.49      210.18     73.72 o 
  -1   9  16      183.55      178.67     48.62 o 
   0   9  16       63.78       59.35     36.19 o 
   1   9  16      619.10      396.40     96.16 o 
   2   9  16      866.40      808.83    117.53 o 
   3   9  16      185.40      127.15     74.79 o 
   4   9  16       63.06       54.49     60.90 o 
   5   9  16      166.45      235.06     85.48 o 
   6   9  16        6.24      -11.75     61.97 o 
   7   9  16        6.81      -18.16     68.38 o 
  -4  10  16       12.81       19.76     40.16 o 
  -3  10  16        0.61       15.22     51.29 o 
  -2  10  16        1.97      -28.78     35.26 o 
  -1  10  16       16.23      -20.78     33.78 o 
   0  10  16       28.83       59.02     38.33 o 
   1  10  16      141.76      152.79     74.79 o 
   2  10  16      119.74       85.48     68.38 o 
   3  10  16       23.46        6.41     61.97 o 
   4  10  16        3.35       56.63     70.52 o 
   5  10  16      103.24      108.98     74.79 o 
   6  10  16        3.59      -11.75     64.11 o 
  -2  11  16       19.14       29.81     38.44 o 
  -1  11  16        2.78       27.53     38.94 o 
   0  11  16      164.10      109.10     58.23 o 
   1  11  16       10.92      -53.42     54.49 o 
   2  11  16       41.03      161.34     85.48 o 
   3  11  16       42.68       -7.48     66.24 o 
   4  11  16        3.90      -48.08     63.04 o 
  -1  -8  17       14.53       49.83     32.93 o 
   0  -8  17        0.62      -37.53     31.12 o 
  -4  -7  17        9.70       10.49     33.66 o 
  -3  -7  17      646.37      647.77    107.38 o 
  -2  -7  17      134.52       90.71     55.03 o 
  -1  -7  17        1.65      -15.52     34.73 o 
   0  -7  17      134.77      131.78     40.58 o 
   1  -7  17       60.23       83.43     37.48 o 
   2  -7  17      301.46      382.22     53.97 o 
   3  -7  17       38.28       81.22     47.55 o 
  -6  -6  17       18.84       47.18     36.67 o 
  -5  -6  17       90.52       79.36     45.94 o 
  -4  -6  17      238.54      164.59     42.74 o 
  -3  -6  17        3.17       30.06     30.77 o 
  -2  -6  17       81.65       86.22     35.19 o 
  -1  -6  17       62.42       72.31     33.35 o 
   0  -6  17       72.48       51.83     50.75 o 
   1  -6  17       16.50       58.19     78.53 o 
   2  -6  17      531.71      634.49    144.24 o 
   3  -6  17       69.43       57.29     36.86 o 
   4  -6  17        3.99       38.87     32.59 o 
   5  -6  17       24.12      122.87    105.78 o 
  -7  -5  17       15.41      -20.02     26.89 o 
  -6  -5  17      474.34      551.07     48.40 o 
  -5  -5  17        3.31      -13.57     27.54 o 
  -4  -5  17      103.69      118.12     49.15 o 
  -3  -5  17       84.50       43.30     31.01 o 
  -2  -5  17      405.36      330.41     50.41 o 
  -1  -5  17      146.88       62.48     53.96 o 
   0  -5  17      173.85      188.72     66.78 o 
   1  -5  17        2.32      -41.67     27.78 o 
   2  -5  17        0.00       17.10     53.42 o 
   3  -5  17      466.05      656.62     58.19 o 
   4  -5  17       36.22        8.89     29.72 o 
   5  -5  17      195.79      184.84     97.23 o 
   6  -5  17       20.13      107.91     91.89 o 
  -7  -4  17       30.16       46.75     28.67 o 
  -6  -4  17        8.23       31.79     26.42 o 
  -5  -4  17       56.80       37.03     25.46 o 
  -4  -4  17       15.55       -3.42     22.10 o 
  -3  -4  17        4.55       37.80     28.85 o 
  -2  -4  17       66.63       76.80     31.81 o 
  -1  -4  17      614.25      626.79     87.08 o 
   0  -4  17      439.46      405.24     50.88 o 
   1  -4  17      400.20      393.01     60.37 o 
   2  -4  17        3.44      -11.43     24.46 o 
   3  -4  17      132.45       63.99     83.87 o 
   4  -4  17     1389.57     1587.31    228.12 o 
   5  -4  17       55.90       25.30     30.67 o 
   6  -4  17       64.95       90.82     90.82 o 
   7  -4  17       16.14      -12.82     79.07 o 
  -8  -3  17      174.29      195.30     54.86 o 
  -7  -3  17      389.69      379.21     43.63 o 
  -6  -3  17      825.99      749.57     52.64 o 
  -5  -3  17      214.95      258.04     35.36 o 
  -4  -3  17      113.05      158.10     29.25 o 
  -3  -3  17        2.10      -35.91     47.01 o 
  -2  -3  17     1763.10     2096.83    162.94 o 
  -1  -3  17        1.90        3.89     38.46 o 
   0  -3  17        6.46        0.57     20.41 o 
   1  -3  17       69.59       36.25     34.19 o 
   2  -3  17      862.19      907.38     66.78 o 
   3  -3  17       85.43       56.67     29.92 o 
   4  -3  17     1060.26     1067.55    130.35 o 
   5  -3  17      100.71      118.23     33.89 o 
   6  -3  17     1001.06      743.65    144.24 o 
   7  -3  17       64.26      151.72     94.02 o 
  -8  -2  17      532.71      553.00     75.98 o 
  -7  -2  17     1499.44     1449.59     65.16 o 
  -6  -2  17       60.19       37.12     25.76 o 
  -5  -2  17      112.55       81.55     34.42 o 
  -4  -2  17       29.98       27.16     21.68 o 
  -3  -2  17      350.17      294.50     43.95 o 
  -2  -2  17       52.63       53.05     28.14 o 
  -1  -2  17       22.13       49.12     40.60 o 
   0  -2  17      349.31      436.55     45.57 o 
   1  -2  17        1.36       -9.03     21.77 o 
   2  -2  17       47.92       26.68     51.29 o 
   3  -2  17      177.71      169.09     55.03 o 
   4  -2  17      289.21      286.96     43.28 o 
   5  -2  17        9.74       -4.50     23.24 o 
   6  -2  17       65.53      198.15     35.71 o 
   7  -2  17      272.90      392.13    118.60 o 
   8  -2  17        9.12       20.30     86.55 o 
  -8  -1  17      809.53      841.95    107.91 o 
  -7  -1  17       47.72       26.65     23.72 o 
  -6  -1  17      281.03      326.18     37.23 o 
  -5  -1  17      312.33      411.94     38.25 o 
  -4  -1  17       13.26        0.14     17.80 o 
  -3  -1  17        5.56       18.65     17.78 o 
  -2  -1  17    12031.41    11889.56    246.48 o 
  -1  -1  17     2953.31     3279.40    109.21 o 
   0  -1  17       25.22       29.17     19.72 o 
   1  -1  17       71.57       39.42     24.43 o 
   2  -1  17        0.34       -2.48     22.16 o 
   3  -1  17        0.04       -7.89     20.81 o 
   4  -1  17      316.60      279.41     41.65 o 
   5  -1  17       10.28      -22.27     20.31 o 
   6  -1  17        0.27      -17.12     26.64 o 
   7  -1  17        0.22       10.68     78.00 o 
   8  -1  17       41.42       -1.07     75.86 o 
  -8   0  17       29.94       72.66     54.49 o 
  -7   0  17      485.75      516.75     71.02 o 
  -6   0  17      139.90       92.76     26.53 o 
  -5   0  17       48.44       61.57     23.13 o 
  -4   0  17      257.79      310.18     48.78 o 
  -3   0  17      332.89      376.94     33.40 o 
  -2   0  17      722.02      671.43     52.06 o 
  -1   0  17      322.65      351.86     46.42 o 
   0   0  17      121.97       75.85     22.29 o 
   1   0  17      235.71      294.99     39.59 o 
   2   0  17       56.45        3.15     22.33 o 
   3   0  17        0.00       46.72     23.75 o 
   4   0  17       21.54        9.79     23.91 o 
   5   0  17      660.09      581.52     51.27 o 
   6   0  17        3.16      -13.89     35.26 o 
   7   0  17       26.12      -36.04     60.90 o 
   8   0  17       35.42        9.62     84.41 o 
  -8   1  17        6.61       32.05     48.08 o 
  -7   1  17      101.37      144.83     46.25 o 
  -6   1  17     1437.37     1328.10     73.28 o 
  -5   1  17       39.63       33.66     22.54 o 
  -4   1  17      467.28      418.70     38.29 o 
  -3   1  17       65.61       32.47     20.38 o 
  -2   1  17      101.48      129.48     25.86 o 
  -1   1  17      390.14      362.62     33.49 o 
   0   1  17     1728.80     1753.75     64.91 o 
   1   1  17     1457.56     1453.88     80.66 o 
   2   1  17      149.15       81.36     29.32 o 
   3   1  17      173.52      255.99     88.68 o 
   4   1  17       31.40       81.40     29.98 o 
   5   1  17      420.86      434.66     48.08 o 
   6   1  17     1773.74     2156.22     91.27 o 
   7   1  17      402.43      466.92    115.39 o 
   8   1  17       25.72       94.02     85.48 o 
   9   1  17       33.63        1.07     90.82 o 
  -8   2  17        8.22       89.75     55.56 o 
  -7   2  17        0.01       40.60     50.22 o 
  -6   2  17       86.06       56.96     36.40 o 
  -5   2  17      301.53      304.84     34.83 o 
  -4   2  17      173.19      189.79     59.53 o 
  -3   2  17        1.19      -11.98     15.93 o 
  -2   2  17      719.43      680.39     82.55 o 
  -1   2  17      151.74      169.51     27.64 o 
   0   2  17      415.00      446.68     36.66 o 
   1   2  17       44.21       34.23     26.18 o 
   2   2  17      104.69       99.78     25.10 o 
   3   2  17       93.90       87.64     68.38 o 
   4   2  17       49.22        1.17     76.40 o 
   5   2  17      122.33      117.99     84.94 o 
   6   2  17      235.55      169.89     84.41 o 
   7   2  17        7.55      -30.99     66.24 o 
   8   2  17       49.55       61.97     78.00 o 
   9   2  17       10.64      -55.56     79.07 o 
  -8   3  17       29.07        8.55     54.49 o 
  -7   3  17      533.48      469.05     87.61 o 
  -6   3  17      580.98      641.50     86.01 o 
  -5   3  17       64.39       62.77     22.03 o 
  -4   3  17       62.73       81.32     33.62 o 
  -3   3  17      507.21      570.65     35.61 o 
  -2   3  17      166.67      153.49     27.30 o 
  -1   3  17      809.61      927.42     50.87 o 
   0   3  17      776.22      781.97     45.57 o 
   1   3  17       94.98      118.62     26.14 o 
   2   3  17       35.12       36.68     23.00 o 
   3   3  17      179.67      194.80     30.89 o 
   4   3  17        7.23        3.85     24.94 o 
   5   3  17       35.19       23.51     58.77 o 
   6   3  17       49.56      -52.35     63.04 o 
   7   3  17       29.90      -14.96     71.59 o 
   8   3  17      120.78      119.67     86.55 o 
   9   3  17        5.37       28.85     83.34 o 
  -8   4  17       72.05       36.33     53.42 o 
  -7   4  17       21.68      -22.44     50.22 o 
  -6   4  17       52.32       69.45     52.35 o 
  -5   4  17        0.22      -22.52     23.58 o 
  -4   4  17       34.77        8.05     18.63 o 
  -3   4  17      522.93      490.84     57.22 o 
  -2   4  17      161.33      184.18     24.60 o 
  -1   4  17      713.56      675.05     44.36 o 
   0   4  17      128.96      141.70     42.21 o 
   1   4  17      793.97      883.39     48.98 o 
   2   4  17       51.08       26.05     20.41 o 
   3   4  17      428.13      357.59     82.52 o 
   4   4  17      635.31      694.71     96.70 o 
   5   4  17      337.18      255.67     95.63 o 
   6   4  17       46.21       53.42     64.11 o 
   7   4  17       24.80       21.37     70.52 o 
   8   4  17        8.45      -48.08     70.52 o 
   9   4  17        0.13      -33.12     87.61 o 
  -8   5  17       10.46      -30.99     45.94 o 
  -7   5  17       92.41      136.76     59.83 o 
  -6   5  17     1355.17     1425.79     90.19 o 
  -5   5  17     1134.11     1232.55     80.93 o 
  -4   5  17      128.66      115.23     23.85 o 
  -3   5  17      144.78      125.94     23.17 o 
  -2   5  17      569.40      589.73     39.77 o 
  -1   5  17       37.04       57.46     38.84 o 
   0   5  17      192.64      181.61     30.12 o 
   1   5  17       69.27       64.52     37.93 o 
   2   5  17       29.53       89.75     39.29 o 
   3   5  17      668.15      654.88     68.61 o 
   4   5  17        2.74      -42.97     31.55 o 
   5   5  17     3496.25     3599.65    222.24 o 
   6   5  17     1433.37     1283.22    137.83 o 
   7   5  17      279.33      158.13     80.13 o 
  -7   6  17      190.10      122.87     67.31 o 
  -6   6  17     1262.61     1290.32     88.81 o 
  -5   6  17       82.47       92.63     41.85 o 
  -4   6  17       48.89        9.01     33.88 o 
  -3   6  17       30.62       15.11     70.52 o 
  -2   6  17       13.58       46.94     37.93 o 
  -1   6  17        0.27      -51.29     42.74 o 
   0   6  17     2414.37     2521.57    176.30 o 
   1   6  17       25.73       -8.55     44.88 o 
   2   6  17      280.08      178.43     68.38 o 
   3   6  17     1596.03     1781.13    152.79 o 
   4   6  17      252.95      238.27     84.41 o 
   5   6  17      166.74      100.44     63.04 o 
   6   6  17       11.76       32.05     54.49 o 
   7   6  17       17.52      -49.15     57.70 o 
   8   6  17      169.19      104.71     79.07 o 
  -6   7  17       85.65       23.48     39.96 o 
  -5   7  17      430.15      483.10     66.49 o 
  -4   7  17      456.86      386.48    161.34 o 
  -3   7  17      626.38      733.95     66.49 o 
  -2   7  17       39.76       48.35     34.11 o 
  -1   7  17       17.32       10.68     53.42 o 
   0   7  17      423.18      453.03     96.16 o 
   1   7  17       46.26       51.29     60.90 o 
   2   7  17      838.79      929.56    114.33 o 
   3   7  17      568.01      543.85    104.71 o 
   4   7  17       98.08       81.20     63.04 o 
   5   7  17      459.76      429.52    101.50 o 
   6   7  17       97.69       28.85     60.90 o 
   7   7  17      102.77       38.46     68.38 o 
   8   7  17        4.30      -22.44     64.11 o 
  -6   8  17        7.32        7.24     39.53 o 
  -5   8  17       45.22       69.16     42.04 o 
  -4   8  17      308.92      264.88     53.16 o 
  -3   8  17      328.83      289.94     54.30 o 
  -2   8  17      899.09      975.70    112.72 o 
  -1   8  17        1.67       25.64     48.08 o 
   0   8  17      614.41      662.45    115.39 o 
   1   8  17      122.79       66.24     61.97 o 
   2   8  17      240.01      278.87     89.75 o 
   3   8  17       76.53      -22.44     50.22 o 
   4   8  17       77.42      -72.12     48.08 o 
   5   8  17      397.39      349.39     94.02 o 
   6   8  17       29.63      -55.56     56.63 o 
   7   8  17      144.04      232.92     94.02 o 
  -5   9  17      118.15      180.55    118.60 o 
  -4   9  17        6.42      -26.79     34.76 o 
  -3   9  17       70.09       73.67     43.04 o 
  -2   9  17      175.88      183.20     45.68 o 
  -1   9  17       49.90       42.62     39.47 o 
   0   9  17     1268.54     1253.31    138.90 o 
   1   9  17      344.79      300.24     89.75 o 
   2   9  17       10.49       -5.34     56.63 o 
   3   9  17     1208.03     1179.58    144.24 o 
   4   9  17      579.94      731.90    128.22 o 
   5   9  17      448.07      435.93    106.85 o 
   6   9  17       32.63       27.78     64.11 o 
  -3  10  17        9.36      102.79     43.09 o 
  -2  10  17        3.99      -25.28     38.46 o 
  -1  10  17        7.06       38.84     37.74 o 
   0  10  17        3.05      -21.37     50.22 o 
   1  10  17      111.85      103.64     74.79 o 
   2  10  17      202.94      120.74     78.00 o 
   3  10  17       51.06      151.72     79.07 o 
   4  10  17        4.23      -14.96     64.11 o 
   5  10  17       80.82        0.00     72.66 o 
  -1  11  17       19.30       14.84     46.48 o 
   0  11  17       84.68      105.78     74.79 o 
   1  11  17      178.97      157.06     88.68 o 
   2  11  17        8.65       33.12     60.90 o 
   3  11  17       31.17      -10.68     61.97 o 
  -3  -7  18      136.70       68.74     38.23 o 
  -2  -7  18        0.04       45.33     33.67 o 
  -1  -7  18      140.56      253.23     47.01 o 
   0  -7  18       58.43       69.90     56.63 o 
   1  -7  18       66.96       98.25     37.54 o 
   2  -7  18       27.89       17.42     32.68 o 
  -5  -6  18        0.34       29.13     31.45 o 
  -4  -6  18      209.86      261.83     50.03 o 
  -3  -6  18      174.02      175.65     44.00 o 
  -2  -6  18        8.37       27.47     52.89 o 
  -1  -6  18       13.30       -8.66     48.08 o 
   0  -6  18       73.70       68.90     32.34 o 
   1  -6  18      101.38      110.76     51.29 o 
   2  -6  18       49.13       18.08     34.19 o 
   3  -6  18        0.01       11.02     32.92 o 
   4  -6  18       74.61       67.09     37.27 o 
  -6  -5  18       42.27        7.12     26.74 o 
  -5  -5  18      439.97      434.94     58.53 o 
  -4  -5  18       21.27       -1.46     57.70 o 
  -3  -5  18      228.59      244.97     58.77 o 
  -2  -5  18       19.76       17.39     28.47 o 
  -1  -5  18       72.89      108.18     57.16 o 
   0  -5  18       26.97       37.10     30.21 o 
   1  -5  18       39.74       17.27     33.12 o 
   2  -5  18      161.07      180.38     40.14 o 
   3  -5  18       47.30      112.11     35.54 o 
   4  -5  18        8.25       -2.59     32.69 o 
   5  -5  18       14.16       14.96     80.13 o 
  -7  -4  18       14.15       46.01     29.32 o 
  -6  -4  18       91.77      139.47     32.67 o 
  -5  -4  18      514.44      601.11     48.75 o 
  -4  -4  18        2.72      -19.81     25.20 o 
  -3  -4  18      389.90      455.06     55.64 o 
  -2  -4  18      828.38      752.82     59.87 o 
  -1  -4  18      503.02      476.16     55.82 o 
   0  -4  18       22.18       27.74     35.26 o 
   1  -4  18      174.00      182.80     37.80 o 
   2  -4  18      710.25      649.47     58.30 o 
   3  -4  18       41.44       20.53     30.77 o 
   4  -4  18      248.14       69.69    107.91 o 
   5  -4  18        2.17       -0.82     28.07 o 
   6  -4  18        3.49      -24.57     75.86 o 
  -7  -3  18        1.96      -10.62     26.24 o 
  -6  -3  18       93.91       85.07     30.63 o 
  -5  -3  18      244.12      189.89     59.50 o 
  -4  -3  18       65.98       28.49     25.56 o 
  -3  -3  18       16.29        5.64     24.93 o 
  -2  -3  18      622.55      692.56     57.79 o 
  -1  -3  18       25.98       16.98     25.84 o 
   0  -3  18     2427.28     2557.53    100.20 o 
   1  -3  18        6.56       10.48     33.12 o 
   2  -3  18      178.74      201.39     39.73 o 
   3  -3  18       90.35       43.22     31.01 o 
   4  -3  18     2510.41     2105.39    307.18 o 
   5  -3  18      384.50      456.03     53.64 o 
   6  -3  18       46.01      -34.19     75.86 o 
   7  -3  18       55.42       79.07     84.41 o 
  -7  -2  18        1.20        5.30     25.55 o 
  -6  -2  18       25.36       26.35     23.98 o 
  -5  -2  18        3.06       22.66     21.57 o 
  -4  -2  18        0.10       -7.60     21.18 o 
  -3  -2  18       77.40       97.79     33.13 o 
  -2  -2  18     2071.92     2059.03    129.82 o 
  -1  -2  18      135.86      157.79     34.61 o 
   0  -2  18      524.69      422.29     46.70 o 
   1  -2  18      713.20      731.86     56.75 o 
   2  -2  18      120.99      129.88     36.86 o 
   3  -2  18      109.83      118.38     34.19 o 
   4  -2  18      189.97      144.34     35.15 o 
   5  -2  18     1315.39     1215.94     71.18 o 
   6  -2  18      100.98      169.31     40.82 o 
   7  -2  18        6.64        0.00     76.93 o 
  -8  -1  18        4.20        8.15     38.91 o 
  -7  -1  18      282.22      307.69     59.86 o 
  -6  -1  18       22.81       31.79     22.67 o 
  -5  -1  18       24.25       52.00     28.29 o 
  -4  -1  18       79.43      100.61     30.94 o 
  -3  -1  18      347.44      286.31     76.93 o 
  -2  -1  18     1713.53     1608.81     77.98 o 
  -1  -1  18     1439.49     1631.63     78.14 o 
   0  -1  18      625.42      577.73     55.56 o 
   1  -1  18       72.09      145.55     51.82 o 
   2  -1  18      181.58      132.95     32.68 o 
   3  -1  18      235.01      227.27     38.88 o 
   4  -1  18      146.08      132.16     62.51 o 
   5  -1  18      214.55      184.71     55.56 o 
   6  -1  18     2300.06     2214.45     96.75 o 
   7  -1  18      116.17      121.80     85.48 o 
   8  -1  18        1.69       63.04     91.89 o 
  -8   0  18       80.33      142.11     61.97 o 
  -7   0  18      254.46      272.04     57.65 o 
  -6   0  18        0.66        0.52     22.20 o 
  -5   0  18       80.00       62.17     25.42 o 
  -4   0  18      854.31      805.49     46.69 o 
  -3   0  18       82.16       34.45     27.78 o 
  -2   0  18      427.74      375.86     45.36 o 
  -1   0  18       33.60       16.98     22.61 o 
   0   0  18       40.86       32.78     21.83 o 
   1   0  18       19.16       35.26     22.41 o 
   2   0  18       17.85       12.89     22.54 o 
   3   0  18      439.78      446.85     47.44 o 
   4   0  18        5.17      -25.35     29.38 o 
   5   0  18        1.63       34.42     29.10 o 
   6   0  18       16.56        9.97     34.19 o 
   7   0  18      797.87      912.47    158.13 o 
   8   0  18       54.69       21.37     79.07 o 
  -8   1  18        2.50       25.64     53.42 o 
  -7   1  18      110.26       59.28     44.04 o 
  -6   1  18      481.50      514.72     59.62 o 
  -5   1  18       17.34       20.85     22.34 o 
  -4   1  18       23.22       45.12     23.43 o 
  -3   1  18      240.35      226.77     37.94 o 
  -2   1  18        0.20       12.82     20.04 o 
  -1   1  18     1058.58     1052.61     52.88 o 
   0   1  18       50.73       45.47     28.32 o 
   1   1  18      605.24      603.31     68.92 o 
   2   1  18       41.23       41.30     24.65 o 
   3   1  18      171.55      174.55     35.63 o 
   4   1  18       83.07       92.50     29.81 o 
   5   1  18      684.84      744.00     59.81 o 
   6   1  18        4.70       35.33     39.00 o 
   7   1  18      105.91       77.07     35.06 o 
   8   1  18       18.99       -9.62     75.86 o 
  -8   2  18        5.43       40.60     55.56 o 
  -7   2  18       20.75       51.29     48.08 o 
  -6   2  18      390.29      507.78     67.22 o 
  -5   2  18      872.06      927.48     50.80 o 
  -4   2  18       28.65       40.62     23.01 o 
  -3   2  18       26.18       16.56     22.90 o 
  -2   2  18      108.47       85.63     39.07 o 
  -1   2  18      806.64      897.21     62.13 o 
   0   2  18      571.12      505.07     50.80 o 
   1   2  18      186.68      164.96     29.36 o 
   2   2  18       96.80       54.86     21.09 o 
   3   2  18      211.50      188.14     37.48 o 
   4   2  18      361.34      310.49     56.63 o 
   5   2  18       61.19       66.59     29.98 o 
   6   2  18       87.13       67.92     31.57 o 
   7   2  18       49.57      104.71     89.75 o 
   8   2  18       75.18      122.87     88.68 o 
  -8   3  18       19.94      -14.96     55.56 o 
  -7   3  18      236.59      254.29     71.59 o 
  -6   3  18     1103.09     1153.29    169.89 o 
  -5   3  18     2531.53     2763.66     84.13 o 
  -4   3  18       28.50       48.67     46.20 o 
  -3   3  18       56.72       83.26     41.53 o 
  -2   3  18      135.54      103.93     24.31 o 
  -1   3  18       52.69       52.42     27.18 o 
   0   3  18      576.34      541.17     41.85 o 
   1   3  18       33.62       32.65     22.09 o 
   2   3  18      400.81      413.03     42.84 o 
   3   3  18      442.27      449.00     44.80 o 
   4   3  18     1603.35     1538.91     67.70 o 
   5   3  18     1818.08     1705.27    165.61 o 
   6   3  18       21.68       -3.21     72.66 o 
   7   3  18     1470.78     1698.85    179.50 o 
   8   3  18       22.63        4.27     81.20 o 
  -7   4  18       17.52       38.46     56.63 o 
  -6   4  18       48.39       51.29     53.42 o 
  -5   4  18     1402.22     1560.00    239.87 o 
  -4   4  18      479.69      585.21     46.97 o 
  -3   4  18       58.26       68.37     22.17 o 
  -2   4  18        4.87       48.79     23.50 o 
  -1   4  18      347.88      305.94     39.62 o 
   0   4  18      492.58      532.60     92.80 o 
   1   4  18       78.81      117.53     25.30 o 
   2   4  18      145.30      157.50     30.39 o 
   3   4  18       44.06       33.49     22.53 o 
   4   4  18      523.35      507.77     75.86 o 
   5   4  18      827.08      781.61     90.28 o 
   6   4  18       21.51       80.13     75.86 o 
   7   4  18      975.48     1007.56    149.58 o 
   8   4  18       21.61      -75.86     67.31 o 
  -7   5  18       82.05       50.22     58.77 o 
  -6   5  18      824.28      690.23     90.82 o 
  -5   5  18        0.63       21.27     32.83 o 
  -4   5  18       51.00       64.30     27.24 o 
  -3   5  18      158.49      226.75     28.76 o 
  -2   5  18      119.90       70.91     26.31 o 
  -1   5  18       39.08       28.46     20.47 o 
   0   5  18      285.63      265.40     37.62 o 
   1   5  18      239.81      264.48     41.11 o 
   2   5  18      406.15      396.40     88.68 o 
   3   5  18      219.68      244.68     79.07 o 
   4   5  18        1.05       13.89     56.63 o 
   5   5  18      283.52      404.95    101.50 o 
   6   5  18      216.26      206.21     79.07 o 
   7   5  18       73.93      135.69     80.13 o 
  -7   6  18       82.50      148.52     64.11 o 
  -6   6  18      347.24      357.84     61.75 o 
  -5   6  18       14.41        2.91     32.61 o 
  -4   6  18       42.58       23.88     36.81 o 
  -3   6  18      142.72      148.71     41.22 o 
  -2   6  18     1207.73     1206.29    127.15 o 
  -1   6  18       30.00       83.34     58.77 o 
   0   6  18       19.43      -43.81     52.35 o 
   1   6  18       87.58      210.49     69.45 o 
   2   6  18       94.82       85.48     50.22 o 
   3   6  18      520.91      440.21     97.23 o 
   4   6  18       82.65       11.75     63.04 o 
   5   6  18      487.78      689.16    121.80 o 
   6   6  18      537.47      644.28    125.01 o 
   7   6  18       15.35      -34.19     57.70 o 
   8   6  18        3.51       22.44     72.66 o 
  -6   7  18       50.68       52.59     57.16 o 
  -5   7  18      115.00      152.54     58.23 o 
  -4   7  18      569.38      664.15    123.94 o 
  -3   7  18       16.30       12.66     34.11 o 
  -2   7  18      387.67      370.76     89.75 o 
  -1   7  18       43.24       39.53     55.56 o 
   0   7  18      249.42      248.95     75.86 o 
   1   7  18       93.94      210.49     73.72 o 
   2   7  18     1019.09      817.37    114.33 o 
   3   7  18      536.39      426.32    100.44 o 
   4   7  18        5.45       11.75     55.56 o 
   5   7  18      227.07      185.91     81.20 o 
   6   7  18      106.82       52.35     64.11 o 
   7   7  18        1.23       37.40     70.52 o 
  -5   8  18      223.79      142.17     52.74 o 
  -4   8  18      300.91      386.17     63.44 o 
  -3   8  18       34.99       57.24     41.03 o 
  -2   8  18      170.20      193.39     78.00 o 
  -1   8  18        8.53       85.48     69.45 o 
   0   8  18      207.56      211.56     82.27 o 
   1   8  18      308.10      314.13     92.96 o 
   2   8  18     2187.98     2435.03    190.19 o 
   3   8  18      521.71      622.91    114.33 o 
   4   8  18      146.22      316.26     92.96 o 
   5   8  18       16.82       25.64     56.63 o 
   6   8  18       43.48      107.91     78.00 o 
  -4   9  18      127.51      190.62     54.94 o 
  -3   9  18      873.91     1003.19    121.80 o 
  -2   9  18      226.74      286.35     87.61 o 
  -1   9  18       37.34       26.71     57.70 o 
   0   9  18       29.03       45.94     60.90 o 
   1   9  18      804.61      766.09    131.42 o 
   2   9  18      897.85      896.44    123.94 o 
   3   9  18      846.88      798.14    141.04 o 
   4   9  18      229.86      135.69     72.66 o 
   5   9  18      138.63      244.68     91.89 o 
   6   9  18       60.04       70.52     73.72 o 
  -3  10  18      107.54      149.02     52.60 o 
  -2  10  18       68.46      126.08     75.86 o 
  -1  10  18        1.87       96.16     70.52 o 
   0  10  18      236.25      207.28     89.75 o 
   1  10  18        0.06      -22.44     57.70 o 
   2  10  18      147.20      257.50     95.09 o 
   3  10  18      425.07      375.03    104.71 o 
   4  10  18      596.32      515.00    123.94 o 
  -3  -6  19        0.91        6.07     32.13 o 
  -2  -6  19       47.64       39.53     73.72 o 
  -1  -6  19        5.43       -0.52     27.06 o 
   0  -6  19      359.44      351.20     67.85 o 
   1  -6  19       17.80       -9.02     31.89 o 
   2  -6  19        9.10        0.10     31.89 o 
   3  -6  19       72.81       79.72     38.49 o 
  -5  -5  19      343.17      339.18     54.00 o 
  -4  -5  19        1.24       19.96     82.81 o 
  -3  -5  19       53.08       55.01     33.35 o 
  -2  -5  19      527.38      525.00     98.30 o 
  -1  -5  19      424.43      382.71     58.77 o 
   0  -5  19       70.58      121.18     37.17 o 
   1  -5  19       38.71       93.96     38.20 o 
   2  -5  19       77.25      101.71     36.50 o 
   3  -5  19        8.72       53.33     34.10 o 
   4  -5  19      176.48      165.19     45.94 o 
  -6  -4  19       21.52       25.90     30.94 o 
  -5  -4  19       61.20       37.31     53.42 o 
  -4  -4  19       25.89       73.53     33.89 o 
  -3  -4  19       58.88       22.68     30.89 o 
  -2  -4  19       49.05       44.99     31.87 o 
  -1  -4  19       34.66       37.11     73.72 o 
   0  -4  19       65.43       85.77     32.81 o 
   1  -4  19      117.85      102.45     32.81 o 
   2  -4  19       82.56       91.02     99.37 o 
   3  -4  19        8.72       65.71     34.73 o 
   4  -4  19        0.12       -2.08     26.45 o 
   5  -4  19       61.00       95.38     34.46 o 
  -6  -3  19       66.28       75.74     28.89 o 
  -5  -3  19      428.83      492.42    113.26 o 
  -4  -3  19        3.31        4.17     27.51 o 
  -3  -3  19       10.16        5.67     25.56 o 
  -2  -3  19     1212.97     1331.54     75.23 o 
  -1  -3  19       51.66       41.07     32.05 o 
   0  -3  19      828.78      890.05     64.42 o 
   1  -3  19       18.87       16.19     36.86 o 
   2  -3  19       43.91       98.55     33.35 o 
   3  -3  19      316.30      252.50     44.18 o 
   4  -3  19       26.31       39.36     32.59 o 
   5  -3  19        1.66        9.13     28.94 o 
   6  -3  19        0.31       28.85     74.79 o 
  -7  -2  19       15.10       58.75     45.33 o 
  -6  -2  19       55.87       40.52     26.37 o 
  -5  -2  19      182.20      138.79     66.24 o 
  -4  -2  19      106.50      104.29     33.25 o 
  -3  -2  19     1074.40      971.11    180.04 o 
  -2  -2  19      140.02      140.37     37.37 o 
  -1  -2  19       15.74        4.63     26.76 o 
   0  -2  19        4.50       28.55     24.93 o 
   1  -2  19       79.04       49.98     55.03 o 
   2  -2  19      115.88      163.22     36.92 o 
   3  -2  19       80.02       68.45     28.85 o 
   4  -2  19      803.33      686.71    111.12 o 
   5  -2  19       61.30       50.04     33.54 o 
   6  -2  19        0.09       -7.07     30.29 o 
   7  -2  19       65.99      -50.22     70.52 o 
  -7  -1  19      187.51      164.05     54.08 o 
  -6  -1  19        3.08       -0.74     38.61 o 
  -5  -1  19        1.31       48.37     31.02 o 
  -4  -1  19      536.80      427.92     74.79 o 
  -3  -1  19      772.15      693.17     66.78 o 
  -2  -1  19       23.78        8.83     22.61 o 
  -1  -1  19       37.81       79.34     30.17 o 
   0  -1  19        2.30       28.39     45.94 o 
   1  -1  19      368.33      365.70     54.49 o 
   2  -1  19      468.66      437.71     95.63 o 
   3  -1  19      233.91      183.68     61.97 o 
   4  -1  19     1188.67     1464.38    133.56 o 
   5  -1  19      291.48      303.83    118.60 o 
   6  -1  19      301.24      274.32     49.92 o 
   7  -1  19        5.66       52.35     91.89 o 
  -7   0  19       53.15       76.77     46.92 o 
  -6   0  19      129.53      124.81     29.52 o 
  -5   0  19     1114.04     1235.39     78.13 o 
  -4   0  19      387.54      412.01     84.41 o 
  -3   0  19     1877.26     1932.66    113.79 o 
  -2   0  19       22.43       12.61     29.38 o 
  -1   0  19       14.19       14.72     23.98 o 
   0   0  19      338.41      304.27     37.34 o 
   1   0  19       42.72       63.12     24.08 o 
   2   0  19        1.35      -13.32     33.66 o 
   3   0  19      108.59      100.21     31.97 o 
   4   0  19        5.32      -40.87     27.25 o 
   5   0  19      315.46      324.07     95.63 o 
   6   0  19      707.15      795.71     64.40 o 
   7   0  19       54.95       58.77     83.34 o 
  -7   1  19        0.09      -33.56     40.30 o 
  -6   1  19        0.02       -2.89     23.90 o 
  -5   1  19     1029.09     1087.54     72.57 o 
  -4   1  19      294.91      318.65     87.08 o 
  -3   1  19       80.95      109.75     29.92 o 
  -2   1  19       22.03       40.31     25.99 o 
  -1   1  19      151.07      188.87     31.69 o 
   0   1  19      433.42      450.78     39.99 o 
   1   1  19     2191.17     2104.81     85.11 o 
   2   1  19       36.64       28.01     20.68 o 
   3   1  19       15.62        2.09     26.15 o 
   4   1  19        0.29        7.83     26.66 o 
   5   1  19      695.47      760.35     82.27 o 
   6   1  19        2.33       14.47     28.03 o 
   7   1  19       62.68      122.22     39.03 o 
   8   1  19       23.78       10.68     97.23 o 
  -7   2  19       15.48       -6.84     38.14 o 
  -6   2  19       94.15      101.81     44.67 o 
  -5   2  19      157.76      169.71     32.62 o 
  -4   2  19      638.16      651.98     56.19 o 
  -3   2  19      539.94      566.32     51.49 o 
  -2   2  19      189.66      198.90     37.48 o 
  -1   2  19      380.70      357.05     42.60 o 
   0   2  19     2056.64     2121.96    101.24 o 
   1   2  19      232.89      190.92     47.93 o 
   2   2  19       12.95        6.96     19.70 o 
   3   2  19      248.30      240.30     36.56 o 
   4   2  19       40.93       24.62     35.79 o 
   5   2  19       15.52       29.29     27.48 o 
   6   2  19       45.05       50.36     31.17 o 
   7   2  19      144.82      146.38     85.48 o 
   8   2  19      234.18      216.90    105.78 o 
  -7   3  19      115.50      126.08     58.77 o 
  -6   3  19       88.81       74.60     45.14 o 
  -5   3  19      161.23      203.76     33.06 o 
  -4   3  19      154.12      169.93     49.68 o 
  -3   3  19      105.49      161.64     34.77 o 
  -2   3  19      162.97      112.16     33.49 o 
  -1   3  19     2843.28     2945.14     90.96 o 
   0   3  19      440.16      422.59     42.45 o 
   1   3  19      897.29      896.54     71.30 o 
   2   3  19      324.10      291.91     42.36 o 
   3   3  19       23.21       -0.35     25.35 o 
   4   3  19      282.95      353.60     46.07 o 
   5   3  19     1716.98     1810.60    142.64 o 
   6   3  19       49.83       34.19     79.07 o 
   7   3  19      155.34      162.41     91.89 o 
   8   3  19       68.08      154.93     97.23 o 
  -7   4  19      119.60      100.44     60.90 o 
  -6   4  19      542.26      704.12    103.64 o 
  -5   4  19       18.45       20.98     38.91 o 
  -4   4  19       11.75       30.74     43.27 o 
  -3   4  19      112.48      139.64     30.52 o 
  -2   4  19       82.75       82.13     31.01 o 
  -1   4  19        2.74      -13.88     20.14 o 
   0   4  19      152.42      201.99     33.23 o 
   1   4  19      842.76      842.10     51.73 o 
   2   4  19       13.24       13.54     21.99 o 
   3   4  19       89.56      159.11     32.10 o 
   4   4  19      292.45      269.79     61.95 o 
   5   4  19       26.71       79.78     46.95 o 
   6   4  19        9.66      -59.83     58.77 o 
   7   4  19       65.44      104.71     82.27 o 
   8   4  19        2.28       51.29     84.41 o 
  -7   5  19       77.58       83.34     61.97 o 
  -6   5  19      251.98      192.32     64.11 o 
  -5   5  19        8.22       23.51     40.60 o 
  -4   5  19      105.63       93.05     27.33 o 
  -3   5  19      400.02      373.24     48.36 o 
  -2   5  19       18.73       37.68     26.85 o 
  -1   5  19       49.23        8.87     23.69 o 
   0   5  19       78.23       80.13     34.73 o 
   1   5  19     3840.82     4085.35    238.27 o 
   2   5  19      825.18      907.12    118.60 o 
   3   5  19      360.26      449.82    100.44 o 
   4   5  19        4.94      -49.15     48.08 o 
   5   5  19      133.22      217.97     78.00 o 
   6   5  19     1017.21     1258.65    148.52 o 
   7   5  19      342.26      215.83     92.96 o 
  -6   6  19       61.67      118.60     60.90 o 
  -5   6  19        4.80       11.32     36.81 o 
  -4   6  19       37.48      -11.94     36.44 o 
  -3   6  19      789.21      619.71    108.98 o 
  -2   6  19       73.63       96.16     63.04 o 
  -1   6  19        0.55       21.37     57.70 o 
   0   6  19       25.37       25.64     57.70 o 
   1   6  19      208.88      114.33     68.38 o 
   2   6  19      270.56      266.05     86.55 o 
   3   6  19       88.75       94.02     67.31 o 
   4   6  19      800.17      912.47    126.08 o 
   5   6  19        4.20      -20.30     55.56 o 
   6   6  19      361.13      318.40    101.50 o 
   7   6  19        2.20       14.96     74.79 o 
  -5   7  19       15.58       -8.56     41.47 o 
  -4   7  19      564.83      698.01     82.27 o 
  -3   7  19     1059.98     1157.14    134.63 o 
  -2   7  19      320.97      395.33     96.16 o 
  -1   7  19      235.67      237.20     79.07 o 
   0   7  19        0.21       36.33     58.77 o 
   1   7  19       39.46       33.12     60.90 o 
   2   7  19     1035.21      886.82    118.60 o 
   3   7  19     1150.91      995.81    127.15 o 
   4   7  19       26.15       21.37     56.63 o 
   5   7  19        1.96      -81.20     60.90 o 
   6   7  19      191.10      332.29    102.57 o 
   7   7  19       43.04      -11.75     65.18 o 
  -5   8  19      516.74      446.56     70.85 o 
  -4   8  19       29.20        5.23     41.42 o 
  -3   8  19        0.08      -22.44     55.56 o 
  -2   8  19        8.86      -18.16     60.90 o 
  -1   8  19      449.44      587.65    113.26 o 
   0   8  19      339.90      371.82     99.37 o 
   1   8  19       67.24       13.89     65.18 o 
   2   8  19       85.92      204.08     81.20 o 
   3   8  19      470.73      558.81    114.33 o 
   4   8  19     1738.99     1695.65    165.61 o 
   5   8  19        4.53      -26.71     59.83 o 
   6   8  19        8.86       68.38     71.59 o 
  -3   9  19       39.38       41.67     74.79 o 
  -2   9  19      124.90       12.82     61.97 o 
  -1   9  19       75.94      125.01     75.86 o 
   0   9  19        0.06       -6.41     60.90 o 
   1   9  19      162.03       43.81     63.04 o 
   2   9  19        7.08       20.30     59.83 o 
   3   9  19       89.67      120.74     74.79 o 
   4   9  19       24.83       58.77     68.38 o 
   5   9  19       22.92      -23.51     61.97 o 
  -1  10  19       17.49       91.89     70.52 o 
   0  10  19       22.77       -5.34     66.24 o 
   1  10  19       38.76       -5.34     68.38 o 
   2  10  19       43.39       34.19     67.31 o 
   3  10  19      385.09      394.26    104.71 o 
  -1  -6  20        1.02       21.89     35.26 o 
   0  -6  20      234.98      285.71     53.79 o 
  -4  -5  20      615.03      739.72     67.35 o 
  -3  -5  20       24.08       23.54     30.85 o 
  -2  -5  20      101.13      129.39     41.19 o 
  -1  -5  20      166.01      123.26     39.09 o 
   0  -5  20      111.78       80.51     34.46 o 
   1  -5  20       58.99       20.51     30.42 o 
   2  -5  20      320.42      326.76     63.04 o 
   3  -5  20       35.61       34.53     35.79 o 
  -5  -4  20        3.93        0.40     31.23 o 
  -4  -4  20       22.54      -10.00     30.77 o 
  -3  -4  20        0.02        2.93     27.19 o 
  -2  -4  20       56.06       39.56     47.01 o 
  -1  -4  20       60.33       49.27     71.59 o 
   0  -4  20      121.57      131.96     42.20 o 
   1  -4  20       63.37       51.35     33.04 o 
   2  -4  20       46.68       31.48     31.24 o 
   3  -4  20       23.70        4.44     29.40 o 
   4  -4  20        3.22        9.85     33.25 o 
  -6  -3  20        0.84       22.85     37.40 o 
  -5  -3  20       48.85       25.13     28.03 o 
  -4  -3  20       13.56        3.33     33.66 o 
  -3  -3  20       81.38       85.74     43.81 o 
  -2  -3  20      340.85      228.47     82.81 o 
  -1  -3  20       42.77       10.32     28.37 o 
   0  -3  20      394.52      455.40     55.55 o 
   1  -3  20      175.22      116.75     42.20 o 
   2  -3  20       24.66       21.49     52.89 o 
   3  -3  20        8.14      -20.76     25.79 o 
   4  -3  20       19.43       37.21     40.60 o 
   5  -3  20      188.05      139.31     40.90 o 
  -6  -2  20        7.02       31.63     42.20 o 
  -5  -2  20      418.98      455.55     57.83 o 
  -4  -2  20      622.30      606.30     58.48 o 
  -3  -2  20      100.13      162.15     45.94 o 
  -2  -2  20       58.20       14.52     44.34 o 
  -1  -2  20       26.74       33.03     29.32 o 
   0  -2  20      288.85      330.08     48.37 o 
   1  -2  20       33.45       32.27     29.53 o 
   2  -2  20       84.62       76.90     34.95 o 
   3  -2  20        0.08       25.68     28.94 o 
   4  -2  20       28.96       -8.24     26.04 o 
   5  -2  20      293.68      263.29     47.69 o 
   6  -2  20       10.58      -22.74     39.00 o 
  -7  -1  20       14.70       40.98     44.94 o 
  -6  -1  20        5.96      -13.63     29.53 o 
  -5  -1  20        0.71       21.58     28.37 o 
  -4  -1  20       66.70      136.17    103.11 o 
  -3  -1  20      248.22      302.36     45.49 o 
  -2  -1  20        6.91       -2.64     25.27 o 
  -1  -1  20       17.92       29.44     43.81 o 
   0  -1  20        7.17        1.67     22.90 o 
   1  -1  20        8.42       23.64     25.42 o 
   2  -1  20        2.60      -25.17     21.18 o 
   3  -1  20      182.95      152.17     55.56 o 
   4  -1  20      110.07      111.68     36.97 o 
   5  -1  20      146.70       94.03     55.03 o 
   6  -1  20       38.91      -18.69     30.77 o 
  -7   0  20        7.87        2.82     40.47 o 
  -6   0  20       23.33       -3.10     32.59 o 
  -5   0  20       36.88       35.56     29.76 o 
  -4   0  20      497.43      395.51     50.45 o 
  -3   0  20       26.71       35.57     29.59 o 
  -2   0  20      963.87     1094.98    205.14 o 
  -1   0  20      154.15      115.91     34.10 o 
   0   0  20        3.89      -10.89     63.57 o 
   1   0  20        4.05       20.96     21.36 o 
   2   0  20     1670.60     1630.42     83.29 o 
   3   0  20      100.94      100.13     32.85 o 
   4   0  20       25.46       13.45     28.85 o 
   5   0  20        1.21      -18.07     27.11 o 
   6   0  20       22.55       53.80     33.30 o 
   7   0  20        1.83      -34.19     74.79 o 
  -7   1  20       16.48        0.52     41.81 o 
  -6   1  20        0.40        6.13     30.77 o 
  -5   1  20       25.62       12.59     26.45 o 
  -4   1  20      751.85      840.22     63.21 o 
  -3   1  20     1069.35     1279.53    204.08 o 
  -2   1  20       13.78       21.85     26.85 o 
  -1   1  20      382.47      257.26     41.91 o 
   0   1  20      304.04      325.23     39.70 o 
   1   1  20      523.53      517.15     43.84 o 
   2   1  20       59.00       51.50     23.96 o 
   3   1  20      491.95      493.10    193.39 o 
   4   1  20        0.35       19.98     26.64 o 
   5   1  20      269.22      229.72     48.62 o 
   6   1  20      208.43      123.85     38.41 o 
   7   1  20      300.67      381.96    116.46 o 
  -7   2  20       63.04       21.94     56.63 o 
  -6   2  20     1291.84     1382.96     93.49 o 
  -5   2  20        1.18       -7.81     27.06 o 
  -4   2  20        4.81       19.00     30.38 o 
  -3   2  20      367.86      360.62     58.77 o 
  -2   2  20      141.47      141.04     35.06 o 
  -1   2  20      441.64      376.65     41.17 o 
   0   2  20      808.20      766.53     64.83 o 
   1   2  20      401.43      397.94     43.71 o 
   2   2  20        4.96        1.97     19.66 o 
   3   2  20       88.63       27.27     28.84 o 
   4   2  20      213.85      268.74     49.15 o 
   5   2  20       14.97       47.65     98.83 o 
   6   2  20      266.16      225.07     71.05 o 
   7   2  20      158.01      204.08    110.05 o 
  -7   3  20       33.51       45.94     59.83 o 
  -6   3  20      206.29      205.21     58.26 o 
  -5   3  20      321.37      350.95     48.49 o 
  -4   3  20        3.00       15.21     27.34 o 
  -3   3  20       85.52       15.33     49.15 o 
  -2   3  20       48.51       31.53     23.46 o 
  -1   3  20     1014.29     1116.97     59.36 o 
   0   3  20      919.05      956.21     55.20 o 
   1   3  20        0.03       15.37     22.75 o 
   2   3  20      772.61      589.83     57.68 o 
   3   3  20        0.17      -23.18     23.53 o 
   4   3  20       47.30       37.81     47.19 o 
   5   3  20       40.65       11.40     29.63 o 
   6   3  20      260.74      129.28     84.41 o 
   7   3  20       16.58       59.83     86.55 o 
  -6   4  20        0.25      -14.35     42.48 o 
  -5   4  20        0.35       35.26     73.72 o 
  -4   4  20      232.90      306.44    101.50 o 
  -3   4  20      284.93      348.02     51.56 o 
  -2   4  20       17.70      -10.94     25.75 o 
  -1   4  20     1227.95     1321.19     63.80 o 
   0   4  20      255.25      256.73     42.24 o 
   1   4  20      533.88      546.75     55.73 o 
   2   4  20     2171.56     2279.05     85.01 o 
   3   4  20      325.44      288.44     41.22 o 
   4   4  20        8.45       27.84     43.51 o 
   5   4  20       26.05       -8.03     42.29 o 
   6   4  20      150.15      146.30     60.37 o 
   7   4  20      172.73      101.50     91.89 o 
  -6   5  20        7.55      -18.16     50.22 o 
  -4   5  20       41.81       41.56     30.65 o 
  -3   5  20       23.76       23.21     27.34 o 
  -2   5  20       62.61       45.11     29.85 o 
  -1   5  20      756.54      756.25     57.60 o 
   0   5  20      474.05      446.29     53.95 o 
   1   5  20        6.52       -0.12     26.45 o 
   2   5  20       48.78       43.81     57.70 o 
   3   5  20       54.72      102.57     67.31 o 
   4   5  20        7.29       20.30     56.63 o 
   5   5  20        1.17      -30.99     58.77 o 
   6   5  20      126.76      269.25     97.23 o 
   7   5  20        4.00      -44.88     57.70 o 
  -4   6  20      474.16      417.77    100.44 o 
  -3   6  20      410.27      286.35     90.82 o 
  -2   6  20       47.87       33.12     58.77 o 
  -1   6  20        1.74       89.75     60.90 o 
   0   6  20      532.24      815.24    115.39 o 
   1   6  20      500.29      500.04    106.85 o 
   2   6  20        0.37       54.49     64.11 o 
   3   6  20     1158.45     1036.41    130.35 o 
   4   6  20      140.69      129.28     78.00 o 
   5   6  20        6.45       -9.62     54.49 o 
   6   6  20      288.33      518.20    125.01 o 
  -5   7  20       69.93       43.78     44.47 o 
  -4   7  20      225.25      208.35     86.55 o 
  -3   7  20       47.12       45.94     60.90 o 
  -2   7  20      699.21     1058.85    132.49 o 
  -1   7  20       45.68       47.01     64.11 o 
   0   7  20        1.17       26.71     59.83 o 
   1   7  20        1.02       26.71     64.11 o 
   2   7  20      681.07      583.38    111.12 o 
   3   7  20      785.63      738.31    130.35 o 
   4   7  20     1254.38      982.99    128.22 o 
   5   7  20       69.28      -19.23     67.31 o 
   6   7  20      601.29      487.22    119.67 o 
  -4   8  20       11.26       16.03     63.04 o 
  -3   8  20       44.93       50.22     74.79 o 
  -2   8  20      286.17      222.24     90.82 o 
  -1   8  20      131.38      226.51     83.34 o 
   0   8  20       91.30       -3.21     59.83 o 
   1   8  20      512.60      446.62    104.71 o 
   2   8  20      824.91      981.92    136.76 o 
   3   8  20      306.28      174.16     78.00 o 
   4   8  20      694.28      930.63    151.72 o 
   5   8  20        0.01      -33.12     56.63 o 
  -2   9  20      750.18      762.88    137.83 o 
  -1   9  20       26.46       78.00     72.66 o 
   0   9  20      594.65      705.19    132.49 o 
   1   9  20        0.04      -47.01     59.83 o 
   2   9  20      213.81      247.88     85.48 o 
   3   9  20        6.86      137.83     82.27 o 
   4   9  20       49.90       32.05     71.59 o 
  -2  -5  21        8.16       12.95     33.25 o 
  -1  -5  21       37.19       27.84     31.81 o 
   0  -5  21       79.04       79.94     34.95 o 
   1  -5  21      130.20       89.11     40.61 o 
  -4  -4  21      245.16      237.64     48.51 o 
  -3  -4  21        1.45       13.22     53.96 o 
  -2  -4  21     1265.35     1291.02    119.13 o 
  -1  -4  21        0.14      -23.74     28.76 o 
   0  -4  21       60.97       35.84     33.89 o 
   1  -4  21       72.12      101.92     39.53 o 
   2  -4  21       34.41       89.44     37.46 o 
   3  -4  21       28.02       46.42     36.84 o 
  -5  -3  21       31.36       30.35     31.89 o 
  -4  -3  21      200.36      145.23     69.45 o 
  -3  -3  21      116.13       63.62     34.10 o 
  -2  -3  21       58.19       -9.26     48.08 o 
  -1  -3  21        0.70       24.23     30.77 o 
   0  -3  21       26.28       33.94     90.29 o 
   1  -3  21       71.81       26.12     28.44 o 
   2  -3  21        4.53      -23.52     28.90 o 
   3  -3  21       58.53       71.50     36.11 o 
   4  -3  21       25.36       22.08     33.30 o 
  -5  -2  21       15.10        3.21     35.36 o 
  -4  -2  21        0.09       26.25     29.76 o 
  -3  -2  21       87.37       57.66     34.76 o 
  -2  -2  21      144.85      151.08     58.23 o 
  -1  -2  21      302.52      286.62    122.87 o 
   0  -2  21        0.06        4.68     27.03 o 
   1  -2  21        4.92      -21.69     24.94 o 
   2  -2  21        7.53       18.33     25.16 o 
   3  -2  21       76.91       56.44     36.40 o 
   4  -2  21       22.28       43.02     83.87 o 
   5  -2  21       84.32      170.04     42.38 o 
  -6  -1  21       99.37       97.23     41.25 o 
  -5  -1  21       70.06       35.92     33.09 o 
  -4  -1  21       25.11       18.82     40.60 o 
  -3  -1  21      464.62      341.39     59.30 o 
  -2  -1  21       37.62       32.82     30.05 o 
  -1  -1  21       84.65       77.26     32.19 o 
   0  -1  21        2.63      -19.19     21.90 o 
   1  -1  21        2.09       34.01     28.22 o 
   2  -1  21       50.84       57.44     31.89 o 
   3  -1  21      158.60      106.40     51.29 o 
   4  -1  21        4.97       14.20     29.76 o 
   5  -1  21       36.78       57.98     68.92 o 
   6  -1  21      200.63      271.91     52.46 o 
  -6   0  21        5.42       26.46     39.53 o 
  -5   0  21        0.25      -28.10     28.76 o 
  -4   0  21       66.60        3.31     34.73 o 
  -3   0  21      304.30      251.90     50.22 o 
  -2   0  21       20.19       33.83     35.79 o 
  -1   0  21       45.76       18.25     25.27 o 
   0   0  21      346.14      422.76     51.84 o 
   1   0  21      191.39       76.43     66.24 o 
   2   0  21      373.48      336.12     42.44 o 
   3   0  21       65.28      107.01     36.22 o 
   4   0  21       82.01       68.91     35.22 o 
   5   0  21      119.72      196.86     44.18 o 
   6   0  21      158.78      261.63     48.74 o 
  -6   1  21        7.11      -73.72     69.45 o 
  -5   1  21      103.69      103.89     36.84 o 
  -4   1  21      243.05      300.52     48.11 o 
  -3   1  21       12.02       -7.61     26.86 o 
  -2   1  21       14.63       45.96     49.15 o 
  -1   1  21        1.17        4.65     26.15 o 
   0   1  21      343.15      318.85     81.74 o 
   1   1  21      591.28      630.86     54.26 o
[truncated: 18,352 more chars]
